# Supplementary material for: Telomere-to-telomere assemblies of cattle and sheep Y-chromosomes uncover divergent structure and gene content
Source: Nat Commun. 2024 Sep 27;15:8277. doi: 10.1038/s41467-024-52384-5 (PMC11436988; doi:10.1038/s41467-024-52384-5)
Supplement: Supplementary file 6 — Source Data [file 41467_2024_52384_MOESM6_ESM.xlsx]

## Sheet: Fig_1_b
Figure 1b: Repeat content annotation of the Y chromosomes
COLUMN	DESCRIPTION
Repeat_Element	The class of repeat element represented in the record
content(%)	The size of the repeat class as a percentage of the chromosome
content(bp)	The size of the repeat class as the number of bases covered on the chromosome.
	Cattle		Sheep
Repeat_Element	content(%)	content(bp)	content(%)	content(bp)
SINEs	6.52	3.87785e+06	9.95	2.57875e+06
LINEs	31.99	1.90265e+07	31.35	8.125e+06
LTR_elements	5.7	3.39015e+06	7.54	1.95415e+06
DNA_elements	0.59	350910	1.29	334330
Satellites	3.54	2.10546e+06	2.26	585726
Simple_repeats	3.34	1988860	1.61	417164

## Sheet: Fig_2_a
Figure 2a: Ampliconic genes content comparison between cattle and sheep
Ampliconic genes copy number grouped by family
Gene	Cattle	Sheep
HSFY	37	12	pCoding
HSFY2	2	0	pCoding
PRAME	31	1	pCoding
RBMY	11	1	pCoding
TSPY1	68	0	pCoding
TSPY3	16	5	pCoding
ZNF280B	22	27	pCoding
ZNF280A	0	0	pCoding
Gene	Cattle	Sheep
HSFY	3	14	pseudogene
HSFY2	0	0	pseudogene
PRAME	0	5	pseudogene
RBMY	0	0	pseudogene
TSPY1	14	52	pseudogene
TSPY3	0	19	pseudogene
ZNF280B	18	15	pseudogene
ZNF280A	15	22	pseudogene

## Sheet: Suppl_Fig_6
Supplementary Figure 6: Percentage identity of the centromeric higher-order repeat (HOR) copies on the cattle Y-chromosome
COLUMN	DESCRIPTION
chr	chromosome ID
start	position start
end	position end
name	unique identity for the HOR at the position
identity	percentage sequence identity of the HOR on the chromosome
chr	start	end	name	identity
cattle-Y	15340465	15344225	HOR_1	100
cattle-Y	15336725	15340485	HOR_2	99.973
cattle-Y	15306805	15310565	HOR_3	99.84
cattle-Y	15310545	15314305	HOR_4	99.84
cattle-Y	15265957	15269717	HOR_5	99.814
cattle-Y	15329245	15333005	HOR_6	99.814
cattle-Y	15332985	15336745	HOR_7	99.814
cattle-Y	15723643	15727403	HOR_8	99.814
cattle-Y	15783410	15787170	HOR_9	99.814
cattle-Y	15813330	15817090	HOR_10	99.814
cattle-Y	15824550	15828310	HOR_11	99.814
cattle-Y	15832030	15835790	HOR_12	99.814
cattle-Y	15865690	15869450	HOR_13	99.814
cattle-Y	15869430	15873190	HOR_14	99.814
cattle-Y	15873170	15876930	HOR_15	99.814
cattle-Y	15899350	15903110	HOR_16	99.814
cattle-Y	15910572	15914332	HOR_17	99.814
cattle-Y	15914312	15918072	HOR_18	99.814
cattle-Y	15918052	15921812	HOR_19	99.814
cattle-Y	15925532	15929292	HOR_20	99.814
cattle-Y	15933012	15936772	HOR_21	99.814
cattle-Y	15177964	15181724	HOR_22	99.787
cattle-Y	15258477	15262237	HOR_23	99.787
cattle-Y	15273291	15277051	HOR_24	99.787
cattle-Y	15277031	15280791	HOR_25	99.787
cattle-Y	15284365	15288125	HOR_26	99.787
cattle-Y	15295585	15299345	HOR_27	99.787
cattle-Y	15303065	15306825	HOR_28	99.787
cattle-Y	15321765	15325525	HOR_29	99.787
cattle-Y	15648364	15652124	HOR_30	99.787
cattle-Y	15655839	15659599	HOR_31	99.787
cattle-Y	15697609	15701369	HOR_32	99.787
cattle-Y	15701349	15705109	HOR_33	99.787
cattle-Y	15719903	15723663	HOR_34	99.787
cattle-Y	15727383	15731143	HOR_35	99.787
cattle-Y	15731123	15734883	HOR_36	99.787
cattle-Y	15738603	15742363	HOR_37	99.787
cattle-Y	15742343	15746103	HOR_38	99.787
cattle-Y	15746083	15749843	HOR_39	99.787
cattle-Y	15749823	15753583	HOR_40	99.787
cattle-Y	15753563	15757323	HOR_41	99.787
cattle-Y	15757303	15761063	HOR_42	99.787
cattle-Y	15775930	15779690	HOR_43	99.787
cattle-Y	15779670	15783430	HOR_44	99.787
cattle-Y	15787150	15790910	HOR_45	99.787
cattle-Y	15794630	15798390	HOR_46	99.787
cattle-Y	15798370	15802130	HOR_47	99.787
cattle-Y	15802110	15805870	HOR_48	99.787
cattle-Y	15809590	15813350	HOR_49	99.787
cattle-Y	15820810	15824570	HOR_50	99.787
cattle-Y	15835770	15839530	HOR_51	99.787
cattle-Y	15839510	15843270	HOR_52	99.787
cattle-Y	15843250	15847010	HOR_53	99.787
cattle-Y	15846990	15850750	HOR_54	99.787
cattle-Y	15861950	15865710	HOR_55	99.787
cattle-Y	15876910	15880670	HOR_56	99.787
cattle-Y	15880650	15884410	HOR_57	99.787
cattle-Y	15888130	15891890	HOR_58	99.787
cattle-Y	15891870	15895630	HOR_59	99.787
cattle-Y	15895610	15899370	HOR_60	99.787
cattle-Y	15921792	15925552	HOR_61	99.787
cattle-Y	15929272	15933032	HOR_62	99.787
cattle-Y	15936752	15940512	HOR_63	99.787
cattle-Y	15940492	15944252	HOR_64	99.787
cattle-Y	15944232	15947992	HOR_65	99.787
cattle-Y	15947972	15951732	HOR_66	99.787
cattle-Y	15951712	15955472	HOR_67	99.787
cattle-Y	15955452	15959212	HOR_68	99.787
cattle-Y	15989039	15992799	HOR_69	99.787
cattle-Y	16130674	16134434	HOR_70	99.787
cattle-Y	16227320	16231081	HOR_71	99.787
cattle-Y	16234802	16238563	HOR_72	99.787
cattle-Y	16201142	16204901	HOR_73	99.787
cattle-Y	14599464	14603224	HOR_74	99.761
cattle-Y	14623791	14627551	HOR_75	99.761
cattle-Y	15163004	15166764	HOR_76	99.761
cattle-Y	15166744	15170504	HOR_77	99.761
cattle-Y	15170484	15174244	HOR_78	99.761
cattle-Y	15174224	15177984	HOR_79	99.761
cattle-Y	15187344	15191104	HOR_80	99.761
cattle-Y	15204203	15207963	HOR_81	99.761
cattle-Y	15217323	15221083	HOR_82	99.761
cattle-Y	15250997	15254757	HOR_83	99.761
cattle-Y	15288105	15291865	HOR_84	99.761
cattle-Y	15314285	15318045	HOR_85	99.761
cattle-Y	15318025	15321785	HOR_86	99.761
cattle-Y	15325505	15329265	HOR_87	99.761
cattle-Y	15344205	15347965	HOR_88	99.761
cattle-Y	15351685	15355445	HOR_89	99.761
cattle-Y	15637144	15640904	HOR_90	99.761
cattle-Y	15640884	15644644	HOR_91	99.761
cattle-Y	15659579	15663339	HOR_92	99.761
cattle-Y	15708829	15712589	HOR_93	99.761
cattle-Y	15712569	15716329	HOR_94	99.761
cattle-Y	15734863	15738623	HOR_95	99.761
cattle-Y	15761043	15764803	HOR_96	99.761
cattle-Y	15805850	15809610	HOR_97	99.761
cattle-Y	15817070	15820830	HOR_98	99.761
cattle-Y	15828290	15832050	HOR_99	99.761
cattle-Y	15850730	15854490	HOR_100	99.761
cattle-Y	15858210	15861970	HOR_101	99.761
cattle-Y	15884390	15888150	HOR_102	99.761
cattle-Y	15959192	15962952	HOR_103	99.761
cattle-Y	15962932	15966692	HOR_104	99.761
cattle-Y	16093426	16097186	HOR_105	99.761
cattle-Y	16104572	16108332	HOR_106	99.761
cattle-Y	16156776	16160536	HOR_107	99.761
cattle-Y	16178850	16182610	HOR_108	99.761
cattle-Y	16279613	16283373	HOR_109	99.761
cattle-Y	16290816	16294576	HOR_110	99.761
cattle-Y	16294556	16298316	HOR_111	99.761
cattle-Y	16403883	16407643	HOR_112	99.761
cattle-Y	16219838	16223599	HOR_113	99.761
cattle-Y	15247258	15251017	HOR_114	99.761
cattle-Y	15906830	15910592	HOR_115	99.734
cattle-Y	16115718	16119477	HOR_116	99.761
cattle-Y	16123196	16126955	HOR_117	99.761
cattle-Y	16141820	16145579	HOR_118	99.761
cattle-Y	16149298	16153057	HOR_119	99.761
cattle-Y	16208620	16212379	HOR_120	99.761
cattle-Y	16396476	16400235	HOR_121	99.761
cattle-Y	14603204	14606964	HOR_122	99.734
cattle-Y	14614411	14618171	HOR_123	99.734
cattle-Y	15159264	15163024	HOR_124	99.734
cattle-Y	15221063	15224823	HOR_125	99.734
cattle-Y	15243518	15247278	HOR_126	99.734
cattle-Y	15254737	15258497	HOR_127	99.734
cattle-Y	15299325	15303085	HOR_128	99.734
cattle-Y	15359165	15362925	HOR_129	99.734
cattle-Y	15644624	15648384	HOR_130	99.734
cattle-Y	15705089	15708849	HOR_131	99.734
cattle-Y	15772190	15775950	HOR_132	99.734
cattle-Y	15790890	15794650	HOR_133	99.734
cattle-Y	15854470	15858230	HOR_134	99.734
cattle-Y	15903090	15906850	HOR_135	99.734
cattle-Y	15966672	15970432	HOR_136	99.734
cattle-Y	15977892	15981652	HOR_137	99.734
cattle-Y	15981632	15985392	HOR_138	99.734
cattle-Y	16189996	16193756	HOR_139	99.734
cattle-Y	16253506	16257266	HOR_140	99.734
cattle-Y	16257246	16261006	HOR_141	99.734
cattle-Y	16260986	16264746	HOR_142	99.734
cattle-Y	16268466	16272226	HOR_143	99.734
cattle-Y	16302036	16305796	HOR_144	99.734
cattle-Y	16324404	16328164	HOR_145	99.734
cattle-Y	16381588	16385348	HOR_146	99.734
cattle-Y	16435690	16439450	HOR_147	99.734
cattle-Y	14670531	14674294	HOR_148	99.708
cattle-Y	15224803	15228566	HOR_149	99.708
cattle-Y	16223579	16227340	HOR_150	99.734
cattle-Y	16238543	16242304	HOR_151	99.734
cattle-Y	16320663	16324424	HOR_152	99.734
cattle-Y	16108312	16112071	HOR_153	99.734
cattle-Y	16119457	16123216	HOR_154	99.734
cattle-Y	16134414	16138173	HOR_155	99.734
cattle-Y	16145559	16149318	HOR_156	99.734
cattle-Y	16193736	16197495	HOR_157	99.734
cattle-Y	16204881	16208640	HOR_158	99.734
cattle-Y	16374109	16377868	HOR_159	99.734
cattle-Y	16385328	16389087	HOR_160	99.734
cattle-Y	15194822	15198582	HOR_161	99.708
cattle-Y	15262217	15265977	HOR_162	99.708
cattle-Y	15347945	15351705	HOR_163	99.708
cattle-Y	15764783	15768543	HOR_164	99.708
cattle-Y	15970412	15974172	HOR_165	99.708
cattle-Y	15974152	15977912	HOR_166	99.708
cattle-Y	15992779	15996539	HOR_167	99.708
cattle-Y	16216098	16219858	HOR_168	99.708
cattle-Y	16264726	16268486	HOR_169	99.708
cattle-Y	16272206	16275966	HOR_170	99.708
cattle-Y	16287076	16290836	HOR_171	99.708
cattle-Y	16298296	16302056	HOR_172	99.708
cattle-Y	16305776	16309536	HOR_173	99.708
cattle-Y	16309516	16313276	HOR_174	99.708
cattle-Y	16313256	16317016	HOR_175	99.708
cattle-Y	16377848	16381608	HOR_176	99.708
cattle-Y	14633174	14636937	HOR_177	99.681
cattle-Y	14636917	14640680	HOR_178	99.681
cattle-Y	14640660	14644423	HOR_179	99.681
cattle-Y	14648146	14651909	HOR_180	99.681
cattle-Y	14651889	14655652	HOR_181	99.681
cattle-Y	14655632	14659395	HOR_182	99.681
cattle-Y	14659375	14663138	HOR_183	99.681
cattle-Y	14674274	14678037	HOR_184	99.681
cattle-Y	14678017	14681780	HOR_185	99.681
cattle-Y	14681760	14685523	HOR_186	99.681
cattle-Y	14685503	14689266	HOR_187	99.681
cattle-Y	14689246	14693009	HOR_188	99.681
cattle-Y	14692989	14696752	HOR_189	99.681
cattle-Y	14696732	14700495	HOR_190	99.681
cattle-Y	15228546	15232309	HOR_191	99.681
cattle-Y	15232289	15236052	HOR_192	99.681
cattle-Y	15236032	15239795	HOR_193	99.681
cattle-Y	15239775	15243538	HOR_194	99.681
cattle-Y	16231061	16234822	HOR_195	99.708
cattle-Y	16246025	16249786	HOR_196	99.708
cattle-Y	16153037	16156796	HOR_197	99.708
cattle-Y	16212359	16216118	HOR_198	99.708
cattle-Y	16407623	16411382	HOR_199	99.708
cattle-Y	16417001	16420763	HOR_200	99.681
cattle-Y	15402852	15406612	HOR_201	99.681
cattle-Y	15414072	15417832	HOR_202	99.681
cattle-Y	14644403	14648166	HOR_203	99.655
cattle-Y	14663118	14666881	HOR_204	99.655
cattle-Y	16242284	16246045	HOR_205	99.681
cattle-Y	15191084	15194842	HOR_206	99.681
cattle-Y	16359300	16363058	HOR_207	99.681
cattle-Y	16126935	16130694	HOR_208	99.681
cattle-Y	14595724	14599484	HOR_209	99.654
cattle-Y	15155524	15159284	HOR_210	99.654
cattle-Y	15213583	15217343	HOR_211	99.654
cattle-Y	15291845	15295605	HOR_212	99.654
cattle-Y	15362905	15366665	HOR_213	99.654
cattle-Y	15406592	15410352	HOR_214	99.654
cattle-Y	15410332	15414092	HOR_215	99.654
cattle-Y	15652104	15655859	HOR_216	99.654
cattle-Y	16097166	16100925	HOR_217	99.654
cattle-Y	16182590	16186349	HOR_218	99.654
cattle-Y	16363038	16366797	HOR_219	99.654
cattle-Y	15355425	15359185	HOR_220	99.628
cattle-Y	15366645	15370405	HOR_221	99.628
cattle-Y	16249766	16253526	HOR_222	99.628
cattle-Y	16392735	16396496	HOR_223	99.628
cattle-Y	15370385	15374145	HOR_224	99.601
cattle-Y	16491884	16495645	HOR_225	99.468
cattle-Y	16283353	16287096	HOR_226	99.335
cattle-Y	16524868	16528653	HOR_227	99.023
cattle-Y	16495625	16499385	HOR_228	99.335
cattle-Y	15693941	15697629	HOR_229	99.295
cattle-Y	16089758	16093446	HOR_230	99.079
cattle-Y	16175182	16178870	HOR_231	99.079
cattle-Y	16060423	16064111	HOR_232	99.051
cattle-Y	16071424	16075112	HOR_233	99.051
cattle-Y	16078758	16082446	HOR_234	99.051
cattle-Y	16082425	16086113	HOR_235	99.051
cattle-Y	16160515	16164203	HOR_236	99.051
cattle-Y	16167849	16171537	HOR_237	99.051
cattle-Y	16075091	16078779	HOR_238	99.024
cattle-Y	16164182	16167870	HOR_239	99.024
cattle-Y	16064090	16067778	HOR_240	98.997
cattle-Y	16112050	16115738	HOR_241	98.997
cattle-Y	16138152	16141840	HOR_242	98.997
cattle-Y	16197474	16201162	HOR_243	98.997
cattle-Y	16086092	16089779	HOR_244	98.997
cattle-Y	16171516	16175203	HOR_245	98.997
cattle-Y	16333636	16337323	HOR_246	98.997
cattle-Y	16067757	16071445	HOR_247	98.97
cattle-Y	16355632	16359320	HOR_248	98.97
cattle-Y	16337302	16340989	HOR_249	98.97
cattle-Y	16344634	16348321	HOR_250	98.97
cattle-Y	16366776	16370463	HOR_251	98.97
cattle-Y	16426381	16430071	HOR_252	98.944
cattle-Y	16100904	16104592	HOR_253	98.943
cattle-Y	16186328	16190016	HOR_254	98.943
cattle-Y	16351966	16355653	HOR_255	98.943
cattle-Y	15433855	15437542	HOR_256	98.916
cattle-Y	16340968	16344655	HOR_257	98.916
cattle-Y	16348300	16351987	HOR_258	98.916
cattle-Y	16370442	16374129	HOR_259	98.916
cattle-Y	15768522	15772210	HOR_260	98.889
cattle-Y	15393758	15397447	HOR_261	98.889
cattle-Y	16389066	16392755	HOR_262	98.889
cattle-Y	16400214	16403903	HOR_263	98.889
cattle-Y	16515774	16519463	HOR_264	98.862
cattle-Y	15384819	15388506	HOR_265	98.808
cattle-Y	16420743	16424489	HOR_266	97.927
cattle-Y	16430051	16433797	HOR_267	97.873
cattle-Y	16445070	16448816	HOR_268	97.873
cattle-Y	16411362	16415108	HOR_269	97.847
cattle-Y	16439430	16443176	HOR_270	97.847
cattle-Y	16504859	16508605	HOR_271	97.687
cattle-Y	15209841	15213603	HOR_272	97.608
cattle-Y	14620049	14623811	HOR_273	97.582
cattle-Y	15183602	15187364	HOR_274	97.582
cattle-Y	15200460	15204223	HOR_275	97.582
cattle-Y	14629429	14633194	HOR_276	97.531
cattle-Y	15666970	15670732	HOR_277	96.439
cattle-Y	14627531	14631277	HOR_278	96.172
cattle-Y	15198562	15202308	HOR_279	96.172
cattle-Y	15207943	15211689	HOR_280	96.172
cattle-Y	14606944	14610690	HOR_281	96.146
cattle-Y	14618151	14621897	HOR_282	96.146
cattle-Y	15676043	15679717	HOR_283	96.857
cattle-Y	15679696	15683370	HOR_284	96.857
cattle-Y	15665144	15668818	HOR_285	96.83
cattle-Y	15181704	15185450	HOR_286	96.093
cattle-Y	16422641	16426402	HOR_287	95.721
cattle-Y	16431949	16435710	HOR_288	95.695
cattle-Y	16441328	16445090	HOR_289	95.668
cattle-Y	16446968	16450730	HOR_290	95.668
cattle-Y	16413260	16417021	HOR_291	95.668
cattle-Y	16506757	16510518	HOR_292	95.615
cattle-Y	15495614	15499376	HOR_293	95.247
cattle-Y	15616989	15620677	HOR_294	95.505
cattle-Y	15595007	15598695	HOR_295	95.478
cattle-Y	15605998	15609686	HOR_296	95.478
cattle-Y	16039750	16043437	HOR_297	95.45
cattle-Y	16329970	16333657	HOR_298	95.45
cattle-Y	15633476	15637164	HOR_299	95.451
cattle-Y	15512175	15515864	HOR_300	95.425
cattle-Y	15517671	15521360	HOR_301	95.425
cattle-Y	15567331	15571020	HOR_302	95.425
cattle-Y	15998346	16002032	HOR_303	95.423
cattle-Y	15466312	15470000	HOR_304	95.397
cattle-Y	15488292	15491981	HOR_305	95.398
cattle-Y	15523167	15526856	HOR_306	95.398
cattle-Y	15539655	15543344	HOR_307	95.398
cattle-Y	15545151	15548840	HOR_308	95.398
cattle-Y	15550647	15554336	HOR_309	95.398
cattle-Y	15561835	15565524	HOR_310	95.398
cattle-Y	15573023	15576712	HOR_311	95.398
cattle-Y	15600502	15604191	HOR_312	95.398
cattle-Y	15611493	15615182	HOR_313	95.398
cattle-Y	15471807	15475495	HOR_314	95.37
cattle-Y	15477302	15480990	HOR_315	95.37
cattle-Y	15482797	15486485	HOR_316	95.37
cattle-Y	16521197	16524888	HOR_317	95.319
cattle-Y	15501183	15504872	HOR_318	95.371
cattle-Y	15534159	15537848	HOR_319	95.371
cattle-Y	15556339	15560028	HOR_320	95.371
cattle-Y	15578519	15582208	HOR_321	95.371
cattle-Y	15584015	15587704	HOR_322	95.371
cattle-Y	15589511	15593200	HOR_323	95.371
cattle-Y	15622484	15626173	HOR_324	95.371
cattle-Y	15627980	15631669	HOR_325	95.371
cattle-Y	15460817	15464505	HOR_326	95.343
cattle-Y	15506679	15510368	HOR_327	95.344
cattle-Y	16023268	16026955	HOR_328	95.314
cattle-Y	16028762	16032449	HOR_329	95.314
cattle-Y	16034256	16037943	HOR_330	95.314
cattle-Y	15399181	15402872	HOR_331	95.265
cattle-Y	15528663	15532352	HOR_332	95.317
cattle-Y	16056757	16060444	HOR_333	95.287
cattle-Y	16488217	16491904	HOR_334	95.315
cattle-Y	16501192	16504879	HOR_335	95.315
cattle-Y	15449973	15453661	HOR_336	95.288
cattle-Y	14592119	14595744	HOR_337	95.564
cattle-Y	15151919	15155544	HOR_338	95.536
cattle-Y	14608842	14612590	HOR_339	93.996
cattle-Y	16640285	16643973	HOR_340	94.272
cattle-Y	16651279	16654967	HOR_341	94.272
cattle-Y	13592697	13596385	HOR_342	94.245
cattle-Y	16607295	16610983	HOR_343	94.245
cattle-Y	16552305	16555997	HOR_344	94.197
cattle-Y	16541307	16544999	HOR_345	94.17
cattle-Y	16546806	16550498	HOR_346	94.17
cattle-Y	16557804	16561496	HOR_347	94.17
cattle-Y	16563303	16566995	HOR_348	94.17
cattle-Y	16568802	16572494	HOR_349	94.17
cattle-Y	16612790	16616482	HOR_350	94.17
cattle-Y	16645780	16649472	HOR_351	94.17
cattle-Y	16535808	16539500	HOR_352	94.143
cattle-Y	16574301	16577993	HOR_353	94.143
cattle-Y	16579800	16583492	HOR_354	94.143
cattle-Y	16585299	16588991	HOR_355	94.143
cattle-Y	16590798	16594490	HOR_356	94.143
cattle-Y	16618289	16621981	HOR_357	94.143
cattle-Y	16623788	16627480	HOR_358	94.143
cattle-Y	16596297	16599989	HOR_359	94.116
cattle-Y	16601796	16605488	HOR_360	94.116
cattle-Y	16629287	16632979	HOR_361	94.116
cattle-Y	16634786	16638478	HOR_362	94.116
cattle-Y	16656774	16660467	HOR_363	93.767
cattle-Y	13986838	13990527	HOR_364	93.733
cattle-Y	13774077	13777767	HOR_365	93.679
cattle-Y	13840157	13843847	HOR_366	93.679
cattle-Y	13818133	13821822	HOR_367	93.679
cattle-Y	13832816	13836505	HOR_368	93.679
cattle-Y	13871349	13875038	HOR_369	93.679
cattle-Y	13781423	13785112	HOR_370	93.652
cattle-Y	13788764	13792453	HOR_371	93.652
cattle-Y	13803447	13807136	HOR_372	93.652
cattle-Y	13847504	13851193	HOR_373	93.652
cattle-Y	13810790	13814479	HOR_374	93.625
cattle-Y	13825474	13829163	HOR_375	93.625
cattle-Y	13796105	13799794	HOR_376	93.598
cattle-Y	13979499	13983188	HOR_377	93.436
cattle-Y	13946484	13950180	HOR_378	93.326
cattle-Y	13951987	13955684	HOR_379	93.301
cattle-Y	13930052	13933747	HOR_380	93.324
cattle-Y	13935554	13939249	HOR_381	93.324
cattle-Y	13973997	13977692	HOR_382	93.324
cattle-Y	13968497	13972190	HOR_383	93.348
cattle-Y	13897043	13900738	HOR_384	93.297
cattle-Y	13908047	13911742	HOR_385	93.297
cattle-Y	13854846	13858542	HOR_386	93.272
cattle-Y	13884196	13887889	HOR_387	93.323
cattle-Y	13962994	13966690	HOR_388	93.272
cattle-Y	13919050	13922744	HOR_389	93.295
cattle-Y	13924551	13928245	HOR_390	93.295
cattle-Y	13902545	13906240	HOR_391	93.27
cattle-Y	13860349	13864042	HOR_392	93.294
cattle-Y	13878691	13882389	HOR_393	93.222
cattle-Y	13957491	13961187	HOR_394	93.245
cattle-Y	13865849	13869542	HOR_395	93.267
cattle-Y	13889696	13893390	HOR_396	93.241
cattle-Y	13913549	13917243	HOR_397	93.241
cattle-Y	15493788	15497461	HOR_398	91.937
cattle-Y	16523026	16526739	HOR_399	85.003
cattle-Y	8782080	8778814	HOR_400	64.9
cattle-Y	8784666	8781631	HOR_401	64.828
cattle-Y	8694371	8691205	HOR_402	64.532
cattle-Y	8783223	8780051	HOR_403	64.201
cattle-Y	8694371	8691232	HOR_404	64.629
cattle-Y	8781619	8778484	HOR_405	64.389
cattle-Y	8784443	8781273	HOR_406	64.242
cattle-Y	8784589	8781462	HOR_407	64.085
cattle-Y	8785260	8781851	HOR_408	63.761
cattle-Y	8784166	8781141	HOR_409	63.986
cattle-Y	8784222	8781182	HOR_410	63.75
cattle-Y	8781852	8778515	HOR_411	64.028
cattle-Y	8784371	8780996	HOR_412	63.363
cattle-Y	8694311	8691166	HOR_413	63.83
cattle-Y	8784469	8781244	HOR_414	63.721
cattle-Y	8785312	8782285	HOR_415	63.631
cattle-Y	8694229	8691229	HOR_416	63.565
cattle-Y	8783239	8780269	HOR_417	63.098
cattle-Y	8782949	8779727	HOR_418	63.347
cattle-Y	8782605	8779249	HOR_419	63.124
cattle-Y	13180452	13183730	HOR_420	63.178
cattle-Y	8783073	8779949	HOR_421	62.217
cattle-Y	13179502	13182496	HOR_422	62.138

## Sheet: Suppl_Fig_8_ONT
Supplementary Figure 8: The cattle Y-chromosome centromere: ONT % CpG methylation
COLUMN	DESCRIPTION
pos	genomic position on the cattle Y chromosome
value	averaged percentage methylation at the position
pos	value
1	33.038100000000014
10001	23.176279069767453
20001	58.50062801932367
30001	80.3373
40001	50.959775171065544
50001	67.39236175115208
60001	76.02722868217049
70001	38.196887232059645
80001	41.0867
90001	68.32321033210326
100001	56.9571
110001	52.302462787550766
120001	64.91119791666668
130001	61.00364942528738
140001	53.737533039647616
150001	59.489251824817515
160001	56.360503472222206
170001	63.24844230769233
180001	22.408742138364783
190001	42.466854304635824
200001	61.01212727272724
210001	65.06353424657537
220001	66.0599
230001	68.20363793103449
240001	62.108908794788256
250001	44.78732510288064
260001	2.4308752025931897
270001	3.016211573236889
280001	62.4974
290001	62.9594
300001	66.0161
310001	67.361
320001	64.31575875486384
330001	60.75389795918368
340001	44.42484507042256
350001	64.52544973544966
360001	58.52151029748288
370001	63.91334630350193
380001	69.3435
390001	50.23763546798027
400001	65.90024456521742
410001	62.00902564102565
420001	68.11552346570399
430001	66.53002024291497
440001	64.1201
450001	50.61528688524593
460001	61.88497899159665
470001	65.17626394052046
480001	57.13835561497324
490001	57.81086372360835
500001	54.003972366148545
510001	56.237972508591064
520001	50.59398214285716
530001	61.21989547038324
540001	68.53249999999997
550001	57.74360927152321
560001	63.445368421052635
570001	41.21816062176166
580001	50.15441605839417
590001	58.7672
600001	51.85486238532107
610001	48.92605704697984
620001	47.70330827067668
630001	76.60586826347303
640001	80.02762422360247
650001	72.44419491525423
660001	74.07612962962958
670001	78.50411042944785
680001	61.65471502590675
690001	60.2494
700001	60.57668350168353
710001	36.54500000000001
720001	29.76935523114352
730001	82.0673
740001	40.549661246612416
750001	56.362920000000045
760001	69.58918604651164
770001	62.21259136212624
780001	56.84325367647058
790001	31.155315789473715
800001	64.70741206030152
810001	34.60746478873242
820001	85.75082132564836
830001	71.32282700421945
840001	58.23500000000001
850001	64.8108
860001	75.68316091954016
870001	73.547
880001	65.69364541832664
890001	70.08642241379309
900001	69.15274545454548
910001	70.69676630434783
920001	67.04637850467284
930001	66.85880102040817
940001	71.97976190476187
950001	66.4879
960001	65.30888679245274
970001	56.44422705314007
980001	74.9103
990001	77.15369318181826
1000001	77.27584507042243
1010001	79.77688636363636
1020001	70.04119170984454
1030001	74.96063318777291
1040001	77.21842592592596
1050001	69.9909
1060001	77.43146276595749
1070001	72.67338607594935
1080001	71.1605
1090001	72.78524489795917
1100001	71.98043478260868
1110001	76.81442982456142
1120001	77.94120817843864
1130001	76.7583
1140001	76.85652284263958
1150001	70.09588652482265
1160001	65.13147999999998
1170001	75.87353703703707
1180001	81.2394
1190001	72.95376518218626
1200001	77.34192307692301
1210001	83.66531180400891
1220001	25.068055555555546
1230001	60.0121
1240001	70.79817813765183
1250001	54.49782608695651
1260001	54.23907051282057
1270001	23.63296184738957
1280001	59.4191
1290001	32.32116714697403
1300001	61.81346905537463
1310001	71.41137195121952
1320001	78.4614
1330001	62.881723027375195
1340001	74.74254545454541
1350001	64.89595846645362
1360001	30.514152046783625
1370001	66.79556985294124
1380001	71.16659420289844
1390001	60.96947698744766
1400001	81.93647840531565
1410001	40.81474789915969
1420001	80.30923913043478
1430001	60.686532258064496
1440001	63.52913636363631
1450001	58.90254437869813
1460001	77.82808252427188
1470001	61.109490445859855
1480001	61.0812
1490001	43.275558035714326
1500001	58.27786036036035
1510001	66.14369791666672
1520001	69.63278242677829
1530001	66.89530075187967
1540001	83.01650943396227
1550001	77.43231454005935
1560001	83.90524258760107
1570001	31.455096952908576
1580001	61.56934108527135
1590001	66.02739583333329
1600001	70.71081447963797
1610001	75.36133187772931
1620001	72.49435233160612
1630001	77.10919580419576
1640001	75.90175862068976
1650001	75.44293893129768
1660001	64.07812834224602
1670001	73.5447
1680001	71.52730769230763
1690001	78.53216216216221
1700001	80.44387096774196
1710001	64.98189849624062
1720001	73.053
1730001	65.08349624060153
1740001	67.01475524475516
1750001	14.431033755274271
1760001	74.44587499999997
1770001	68.70461538461532
1780001	67.22669642857143
1790001	46.303793969849266
1800001	65.37151785714283
1810001	66.2829
1820001	63.6288
1830001	68.33830882352936
1840001	70.21350000000004
1850001	68.02945512820516
1860001	61.15924892703861
1870001	54.517572254335214
1880001	67.39104060913705
1890001	71.7892
1900001	64.73537931034478
1910001	68.3766
1920001	70.94661290322578
1930001	66.63741433021806
1940001	75.21242320819123
1950001	71.0615
1960001	65.78871508379885
1970001	60.557131979695484
1980001	61.053800000000045
1990001	74.4548
2000001	74.38121951219507
2010001	70.55187943262415
2020001	76.38157766990287
2030001	74.78917857142855
2040001	69.36814371257485
2050001	62.07072289156632
2060001	69.14719135802467
2070001	71.82604895104895
2080001	69.4038
2090001	71.27589080459775
2100001	67.4816
2110001	74.41061688311692
2120001	65.70026143790845
2130001	73.31302857142855
2140001	69.86897727272721
2150001	67.04187969924806
2160001	64.13785714285716
2170001	70.0925
2180001	61.12239644970413
2190001	59.0279
2200001	51.82896755162242
2210001	71.59059479553906
2220001	68.01811320754717
2230001	54.25143203883496
2240001	67.66312883435579
2250001	70.16874172185426
2260001	68.8298
2270001	72.33014705882356
2280001	67.16543795620441
2290001	71.80846875000002
2300001	60.81244318181821
2310001	66.28190476190471
2320001	69.46081280788174
2330001	54.71765151515152
2340001	70.9109
2350001	72.5913
2360001	60.39819672131153
2370001	70.25678378378375
2380001	72.77638513513516
2390001	64.58308724832217
2400001	69.40417431192658
2410001	68.2048
2420001	65.66903846153849
2430001	68.98073529411764
2440001	62.85066406249999
2450001	68.90536764705875
2460001	67.17072649572653
2470001	58.38010638297872
2480001	68.2086
2490001	60.235312500000056
2500001	65.0776
2510001	65.98978723404255
2520001	64.43819444444448
2530001	64.03250000000003
2540001	64.17620253164557
2550001	62.658791208791214
2560001	65.65026041666668
2570001	70.46977272727271
2580001	64.7849
2590001	64.72128048780488
2600001	71.20314410480348
2610001	60.45191111111112
2620001	64.34133333333332
2630001	62.79191176470593
2640001	70.51788461538457
2650001	69.72749999999998
2660001	66.19573333333338
2670001	61.394207920792084
2680001	68.91470085470088
2690001	63.245989010988986
2700001	64.29204819277102
2710001	68.72343478260872
2720001	68.77646341463416
2730001	66.9841
2740001	65.8343
2750001	62.77311764705884
2760001	62.67943820224712
2770001	63.17569620253167
2780001	68.9725
2790001	66.70620879120878
2800001	70.65840909090905
2810001	68.00950892857145
2820001	65.80602564102567
2830001	69.90645833333335
2840001	68.67921874999998
2850001	63.27974789915968
2860001	67.36824427480914
2870001	68.88671232876712
2880001	68.50322115384614
2890001	65.4688
2900001	67.44601503759394
2910001	74.0722
2920001	59.57662162162161
2930001	71.27085185185183
2940001	55.8663
2950001	68.88633561643832
2960001	71.71295454545451
2970001	71.51576642335765
2980001	69.98096874999999
2990001	65.12405303030297
3000001	70.14952380952384
3010001	71.65820000000004
3020001	62.285571428571416
3030001	70.03157232704405
3040001	61.63859477124184
3050001	69.16751515151509
3060001	65.52601449275359
3070001	70.14965753424657
3080001	64.52715596330279
3090001	67.40942176870746
3100001	70.05742857142864
3110001	64.82236363636363
3120001	69.62866438356164
3130001	64.08651960784313
3140001	70.34928571428576
3150001	66.68179245283012
3160001	67.86558558558559
3170001	65.39628571428568
3180001	64.66330065359472
3190001	73.10164285714283
3200001	69.04798319327726
3210001	65.22277777777772
3220001	63.09837962962961
3230001	61.40956834532374
3240001	66.34353124999998
3250001	68.29328651685397
3260001	67.36393333333329
3270001	65.84390374331552
3280001	69.36293413173654
3290001	67.54561151079137
3300001	67.50632352941179
3310001	66.14045112781952
3320001	62.10106382978717
3330001	62.41719444444447
3340001	58.54459854014597
3350001	67.16154109589037
3360001	67.61582802547767
3370001	67.23542763157894
3380001	66.85836956521744
3390001	74.52070610687024
3400001	70.97292134831461
3410001	72.7946
3420001	69.1471
3430001	66.884
3440001	71.50240540540537
3450001	70.14304347826086
3460001	64.66256302521008
3470001	69.32611538461536
3480001	58.11052287581698
3490001	68.81058823529413
3500001	70.84039772727283
3510001	69.5115
3520001	64.99109677419358
3530001	70.90599999999998
3540001	64.12547461368656
3550001	63.910372492836714
3560001	62.81925196850391
3570001	72.61736714975841
3580001	61.25402439024391
3590001	64.72641566265058
3600001	61.83785714285714
3610001	63.15291878172594
3620001	67.14800000000004
3630001	65.55107317073168
3640001	70.63029729729726
3650001	65.99565340909095
3660001	66.15168032786887
3670001	68.58483146067415
3680001	69.21536458333325
3690001	72.91584070796458
3700001	65.6326
3710001	69.27217105263156
3720001	60.05507853403138
3730001	67.15251366120222
3740001	73.70690607734805
3750001	63.954117647058794
3760001	63.08582317073172
3770001	67.58551813471499
3780001	14.54315649867378
3790001	70.43845588235295
3800001	68.0665
3810001	64.37973856209149
3820001	70.69442622950815
3830001	63.92930817610064
3840001	65.78043624161079
3850001	62.77622282608695
3860001	65.0237
3870001	66.53245901639342
3880001	66.80492857142858
3890001	61.89692592592596
3900001	64.71842948717949
3910001	66.44493464052283
3920001	62.4813
3930001	61.45911392405065
3940001	66.8148
3950001	68.83949044585985
3960001	63.922409090909056
3970001	68.74507092198579
3980001	64.28791666666669
3990001	68.71582857142857
4000001	70.04413043478264
4010001	67.81160156249999
4020001	60.35935483870972
4030001	66.38032258064514
4040001	64.15937869822488
4050001	61.585542635658896
4060001	68.71632530120475
4070001	68.09061983471075
4080001	69.72103030303033
4090001	64.90948113207554
4100001	68.25091981132083
4110001	66.20622641509432
4120001	67.19181250000005
4130001	68.3175
4140001	63.896708074534146
4150001	70.93138418079094
4160001	65.40254838709676
4170001	65.00177631578944
4180001	57.98447552447557
4190001	68.46778911564628
4200001	73.00792168674691
4210001	67.0423
4220001	63.03574534161488
4230001	75.47189349112432
4240001	67.96403381642513
4250001	69.4631
4260001	71.91641711229944
4270001	64.22918918918927
4280001	67.75357142857136
4290001	65.18192796610168
4300001	74.01353448275857
4310001	63.24884210526317
4320001	71.20679536679539
4330001	66.6199
4340001	67.84064220183481
4350001	70.80922279792745
4360001	63.833732394366116
4370001	53.82030226700248
4380001	72.40228381374719
4390001	70.84338414634145
4400001	79.72379166666657
4410001	80.72955357142855
4420001	79.7341
4430001	72.76524999999991
4440001	67.05150877192983
4450001	79.85014134275622
4460001	73.24201421800944
4470001	23.762065527065513
4480001	70.14267567567563
4490001	67.4109
4500001	70.71980978260869
4510001	71.25795580110493
4520001	70.88931034482758
4530001	76.6972
4540001	71.15031645569618
4550001	72.71408284023667
4560001	76.77733183856499
4570001	70.38407185628739
4580001	71.018
4590001	69.58255754475702
4600001	67.82507537688439
4610001	69.26851063829785
4620001	71.67527310924375
4630001	67.16587443946183
4640001	61.97772988505749
4650001	71.16386440677958
4660001	68.12490250696375
4670001	72.02694767441865
4680001	66.76942408376961
4690001	71.716
4700001	72.97790026246716
4710001	73.07461077844306
4720001	71.45402597402598
4730001	66.91813513513513
4740001	73.56202185792348
4750001	70.07284768211917
4760001	58.626178160919515
4770001	68.7848
4780001	66.28010714285709
4790001	69.81788343558279
4800001	73.12849382716051
4810001	74.95931758530189
4820001	68.65516819571869
4830001	70.92950131233589
4840001	71.03387283236987
4850001	68.87712962962961
4860001	72.977
4870001	69.64493788819875
4880001	69.69198952879582
4890001	64.12431034482755
4900001	71.34604294478524
4910001	65.28792452830182
4920001	62.17881410256412
4930001	67.53403030303029
4940001	67.20515624999993
4950001	62.61493902439027
4960001	73.31387978142071
4970001	74.59722222222219
4980001	69.36056756756751
4990001	72.31982517482516
5000001	70.43357894736837
5010001	69.30734899328854
5020001	70.33051020408159
5030001	74.04395522388062
5040001	69.43006666666666
5050001	76.66467153284663
5060001	72.68845108695656
5070001	73.43626984126986
5080001	70.999
5090001	76.56251592356686
5100001	76.68958333333325
5110001	80.63691406250001
5120001	76.95777173913035
5130001	69.89320945945946
5140001	77.11882857142854
5150001	79.88711309523813
5160001	79.49870731707318
5170001	77.24977876106188
5180001	44.874962686567144
5190001	77.73201704545455
5200001	74.45770742358087
5210001	70.64208737864078
5220001	64.02387892376679
5230001	64.83644251626905
5240001	71.61501216545011
5250001	68.4966
5260001	58.50300000000001
5270001	60.493105590062086
5280001	71.63364678899083
5290001	69.69149214659686
5300001	68.42274074074075
5310001	68.60106598984767
5320001	75.34057575757579
5330001	75.646
5340001	76.26652849740928
5350001	76.17247950819677
5360001	76.11337748344367
5370001	77.68142523364482
5380001	73.91618750000005
5390001	76.10461538461537
5400001	83.9308
5410001	75.48782258064512
5420001	75.238
5430001	70.47778571428569
5440001	69.10123333333333
5450001	74.51638297872347
5460001	72.03300531914897
5470001	73.47014583333329
5480001	74.18660714285717
5490001	72.56549479166668
5500001	71.36630434782606
5510001	79.32158192090401
5520001	71.49793103448268
5530001	75.12593264248704
5540001	76.5175
5550001	73.56652892561982
5560001	76.98799019607844
5570001	75.97570121951222
5580001	65.1937
5590001	70.23349673202617
5600001	76.75238410596026
5610001	71.71725609756103
5620001	74.29641752577318
5630001	66.43494505494506
5640001	65.72939716312058
5650001	72.52036842105262
5660001	68.27693693693695
5670001	73.0154
5680001	76.90741127348646
5690001	71.26404580152663
5700001	74.80709876543209
5710001	73.76422705314008
5720001	67.85208520179374
5730001	73.34505780346822
5740001	71.66865269461073
5750001	72.39742236024851
5760001	66.30180124223602
5770001	64.04340314136124
5780001	65.17081218274116
5790001	68.2715
5800001	62.22555299539168
5810001	72.7339
5820001	68.53002272727268
5830001	71.3024
5840001	66.43067934782606
5850001	69.19107843137256
5860001	66.59878531073447
5870001	29.008341968911964
5880001	57.042298850574696
5890001	72.11502824858756
5900001	54.67107407407408
5910001	66.8885
5920001	66.74338129496402
5930001	62.618184931506796
5940001	65.11024096385539
5950001	66.39471751412431
5960001	67.5804
5970001	65.96817948717948
5980001	69.36862745098031
5990001	72.77708333333338
6000001	67.18553435114502
6010001	63.30644736842104
6020001	73.47042968749997
6030001	69.26298387096774
6040001	73.63386861313867
6050001	73.97839622641509
6060001	62.85937869822486
6070001	64.39910377358486
6080001	78.80536666666661
6090001	72.31628571428567
6100001	64.01572784810125
6110001	68.15198895027629
6120001	69.91359848484856
6130001	71.40916666666666
6140001	74.7552
6150001	70.47033132530117
6160001	64.73444999999997
6170001	74.3798
6180001	73.22035714285714
6190001	69.65189440993791
6200001	62.100238095238126
6210001	69.44419254658386
6220001	62.88845029239764
6230001	66.31367924528294
6240001	69.39320143884893
6250001	73.52281645569623
6260001	66.84224390243904
6270001	68.82155555555559
6280001	75.51500000000003
6290001	69.39883333333334
6300001	73.94358823529409
6310001	61.71873684210531
6320001	66.97820105820107
6330001	55.5941
6340001	71.47208333333332
6350001	55.18629870129872
6360001	56.100714285714254
6370001	57.493333333333325
6380001	66.49223118279568
6390001	37.57105603448278
6400001	63.22288834951451
6410001	60.771453488372096
6420001	73.40050000000004
6430001	65.87050691244242
6440001	70.60573033707873
6450001	80.23748322147657
6460001	77.36137254901962
6470001	79.97187499999991
6480001	58.742529761904756
6490001	65.95914556962023
6500001	61.912653631284954
6510001	14.222802083333363
6520001	61.44262711864403
6530001	61.37254132231404
6540001	57.071267361111154
6550001	63.55399999999996
6560001	71.64878787878787
6570001	73.19868913857674
6580001	68.65077205882358
6590001	73.46078602620081
6600001	71.98720833333329
6610001	77.50539999999998
6620001	64.0248
6630001	66.84790254237285
6640001	73.82016949152543
6650001	67.52781176470593
6660001	78.22124999999991
6670001	71.9591
6680001	74.2391
6690001	76.76409836065575
6700001	71.37778313253015
6710001	78.36213656387665
6720001	75.02545112781958
6730001	78.16890879478827
6740001	75.86124045801533
6750001	63.570072463768035
6760001	68.1438
6770001	62.50407499999996
6780001	68.36805031446545
6790001	48.8846
6800001	31.898475177304967
6810001	83.43301282051286
6820001	71.53072368421051
6830001	69.39608695652171
6840001	71.9244
6850001	67.93373831775702
6860001	69.9876
6870001	68.71170454545452
6880001	71.82474137931034
6890001	72.83000000000001
6900001	74.84989361702127
6910001	66.77410714285715
6920001	75.89078947368417
6930001	78.32715686274511
6940001	69.38126666666665
6950001	26.737343750000008
6960001	75.1923
6970001	80.53984126984128
6980001	64.93522727272726
6990001	77.08602564102567
7000001	86.37091666666667
7010001	75.77381250000002
7020001	75.88554216867472
7030001	50.92825000000002
7040001	47.97320512820513
7050001	62.816583333333355
7060001	67.24184615384614
7070001	70.35556603773583
7080001	80.55219387755103
7090001	82.96818181818185
7100001	82.92333333333336
7110001	82.2765
7120001	83.57914893617023
7130001	83.6267
7140001	82.42519999999999
7150001	76.61592592592594
7160001	82.74211538461537
7170001	82.36043103448279
7180001	74.79875000000003
7190001	82.6963
7200001	73.14046511627906
7210001	74.5824
7220001	74.07374999999999
7230001	77.11592592592591
7240001	21.732643678160944
7250001	65.53796296296296
7260001	36.186651376146784
7270001	69.63957746478876
7280001	81.34334459459457
7290001	78.58252873563218
7300001	84.44136986301372
7310001	84.8889
7320001	84.88719298245617
7330001	83.44043478260865
7340001	82.88065420560754
7350001	85.40597701149422
7360001	32.99361111111109
7370001	62.39264150943395
7380001	70.07039215686277
7390001	78.93638461538464
7400001	80.83687500000002
7410001	83.52656862745101
7420001	84.98862745098036
7430001	82.68655172413791
7440001	86.45541666666662
7450001	82.05246153846156
7460001	84.44475609756098
7470001	83.98238095238095
7480001	81.61787878787877
7490001	81.10731481481481
7500001	75.22488888888887
7510001	81.04270833333332
7520001	83.46879746835437
7530001	76.80024193548387
7540001	79.93434782608698
7550001	80.13324999999999
7560001	72.49631578947366
7570001	76.88147058823529
7580001	78.64954545454545
7590001	79.70259036144581
7600001	29.39366666666668
7610001	56.555388349514566
7620001	78.3598
7630001	78.44690789473685
7640001	84.94892857142855
7650001	80.89324324324326
7660001	23.09502976190476
7670001	79.19350746268655
7680001	63.34293103448277
7690001	73.53960674157302
7700001	73.68872499999999
7710001	62.36143129770985
7720001	54.58922839506176
7730001	58.91762068965515
7740001	76.91320261437907
7750001	70.9909
7760001	57.04114379084965
7770001	64.5138
7780001	61.78315934065937
7790001	67.65409999999999
7800001	68.36590322580648
7810001	58.40573979591835
7820001	64.45377358490565
7830001	70.09798387096778
7840001	7.927716763005785
7850001	32.8881
7860001	12.012329268292698
7870001	67.80452127659572
7880001	63.64350746268658
7890001	54.3643
7900001	66.16615384615383
7910001	75.89253424657537
7920001	76.29785714285715
7930001	81.38326530612244
7940001	84.24725000000005
7950001	82.64574626865672
7960001	83.67391304347828
7970001	79.62302083333333
7980001	78.15418367346935
7990001	82.25008474576272
8000001	74.628
8010001	73.86595959595957
8020001	76.53094594594592
8030001	23.99046204620463
8040001	48.24844155844155
8050001	83.61337209302326
8060001	82.10545454545453
8070001	83.20843749999999
8080001	85.3848
8090001	80.43691489361699
8100001	34.47602941176472
8110001	16.322409090909098
8120001	5.173313817330212
8130001	53.82715189873417
8140001	53.78873134328361
8150001	60.614499999999985
8160001	47.75317307692309
8170001	63.058
8180001	49.36514492753625
8190001	57.77607692307694
8200001	56.53054054054053
8210001	53.66228260869568
8220001	45.287738095238105
8230001	55.75520547945207
8240001	56.73203389830508
8250001	56.217720000000014
8260001	50.89133928571431
8270001	53.22691176470589
8280001	61.16174796747966
8290001	52.51954545454548
8300001	61.35161290322581
8310001	49.94291666666669
8320001	52.872474226804115
8330001	56.37500000000002
8340001	60.049426229508235
8350001	51.7563
8360001	47.585903614457834
8370001	57.13315999999999
8380001	54.0253
8390001	51.6211
8400001	51.93750000000001
8410001	44.34385245901638
8420001	55.68406542056073
8430001	53.350735294117634
8440001	50.55525862068965
8450001	50.074166666666656
8460001	47.00603174603175
8470001	49.824271844660174
8480001	52.503963963963955
8490001	57.03484375000001
8500001	48.348442622950806
8510001	50.11943181818182
8520001	37.46312499999999
8530001	48.19655172413795
8540001	64.83730061349694
8550001	53.72347826086957
8560001	50.57225806451612
8570001	51.689464285714294
8580001	48.76156862745098
8590001	41.60682926829269
8600001	58.093717948717945
8610001	51.543695652173916
8620001	46.947028985507266
8630001	39.38212962962963
8640001	38.36249999999998
8650001	46.136071428571434
8660001	44.929531249999975
8670001	56.058071428571445
8680001	42.00549999999999
8690001	41.873611111111124
8700001	44.150999999999996
8710001	45.424183673469386
8720001	46.22736363636362
8730001	50.41402777777781
8740001	41.181093750000024
8750001	51.10763392857143
8760001	64.12710638297865
8770001	46.17785714285715
8780001	50.10780303030304
8790001	46.39614864864866
8800001	44.629256756756774
8810001	52.8518
8820001	44.57918604651163
8830001	45.015530303030296
8840001	40.0418
8850001	63.85500000000004
8860001	69.96952898550725
8870001	71.83531319910513
8880001	71.74315116279074
8890001	69.87772506082729
8900001	72.49710762331846
8910001	71.24054054054056
8920001	68.13540507859737
8930001	71.0265
8940001	70.20700956937797
8950001	68.51917365269462
8960001	70.13159645232821
8970001	69.38647058823534
8980001	67.89750599520389
8990001	70.07242045454548
9000001	69.25087804878049
9010001	68.03972488038272
9020001	69.62308035714288
9030001	70.03936602870812
9040001	68.9917
9050001	69.01974215246638
9060001	68.8434
9070001	66.60325301204816
9080001	70.36706081081086
9090001	69.32344786729863
9100001	68.15239130434784
9110001	70.40052690582966
9120001	68.09930147058827
9130001	67.28699999999995
9140001	69.10761744966446
9150001	67.78514354066981
9160001	66.59770783847983
9170001	68.5842
9180001	68.68199063231853
9190001	67.03008363201916
9200001	69.03616800920601
9210001	67.05334507042252
9220001	68.58883802816908
9230001	68.3836
9240001	69.85801149425288
9250001	68.6955
9260001	68.82480000000001
9270001	70.99680459770121
9280001	70.58009216589856
9290001	68.91340346534655
9300001	70.32659038901602
9310001	70.48178612059162
9320001	69.62208484848487
9330001	67.13016470588246
9340001	68.3409
9350001	69.48823529411766
9360001	67.53969806763281
9370001	68.92045248868781
9380001	69.4473
9390001	70.37663726571124
9400001	69.64312048192775
9410001	69.8167
9420001	70.29860986547088
9430001	70.09902122641513
9440001	67.85579075425787
9450001	70.6241
9460001	69.98257009345797
9470001	70.50445221445221
9480001	71.00253440366978
9490001	69.6177
9500001	68.70503529411769
9510001	69.35323598130839
9520001	66.7032
9530001	68.33632723112127
9540001	66.42724637681157
9550001	65.09427927927932
9560001	67.91831065759624
9570001	67.83302850356291
9580001	66.78523584905665
9590001	68.90715871254164
9600001	69.16795749704842
9610001	67.6593
9620001	70.28307007786441
9630001	68.6745
9640001	68.66904705882357
9650001	70.5405
9660001	69.20737724550904
9670001	66.4687
9680001	67.9756
9690001	68.21450738916252
9700001	68.56200000000004
9710001	70.1954
9720001	69.55196601941749
9730001	68.47143018018022
9740001	68.62599542334102
9750001	68.2724
9760001	67.71875854214112
9770001	69.2978
9780001	69.60064402810308
9790001	68.50599542334102
9800001	67.46463529411766
9810001	68.20121839080466
9820001	68.98612643678165
9830001	68.53420930232559
9840001	67.94692307692317
9850001	67.47796252927402
9860001	67.16787234042552
9870001	66.39986175115203
9880001	66.0563
9890001	67.1799
9900001	69.60579365079364
9910001	68.63607476635515
9920001	68.68879069767436
9930001	70.11167816091962
9940001	67.92980301274626
9950001	68.90121034077559
9960001	69.92337899543375
9970001	68.56048498845276
9980001	69.00293902439029
9990001	70.54997747747751
10000001	69.51411085450349
10010001	67.42856971153849
10020001	70.69272123893805
10030001	70.68574766355147
10040001	69.93945388349515
10050001	72.12316371681418
10060001	71.37932142857144
10070001	68.84170212765954
10080001	70.09180803571425
10090001	69.22232696897375
10100001	66.52321933962268
10110001	68.6722
10120001	69.55367857142855
10130001	68.26166276346605
10140001	69.15125277161866
10150001	66.31524096385549
10160001	67.88
10170001	69.2083
10180001	68.56297330097094
10190001	67.2429
10200001	68.9738
10210001	66.96782238442826
10220001	68.33159502262447
10230001	68.00328271028029
10240001	67.571
10250001	67.0537
10260001	67.27727876106194
10270001	66.79256594724225
10280001	66.14568720379148
10290001	68.0629
10300001	66.74684085510685
10310001	68.06896990740745
10320001	69.36934240362808
10330001	68.92582324455208
10340001	69.62246031746031
10350001	68.34951136363635
10360001	68.16529126213597
10370001	69.68397752808988
10380001	68.7676
10390001	67.29910714285717
10400001	66.77186206896549
10410001	66.85384792626725
10420001	66.43369928400962
10430001	66.90254060324837
10440001	67.55807962529269
10450001	67.04772833723652
10460001	68.54915887850467
10470001	67.18601415094336
10480001	67.31856009070296
10490001	66.64733178654292
10500001	66.74490543735224
10510001	67.3526
10520001	68.47360328638504
10530001	67.68975059382421
10540001	68.65647935779823
10550001	69.72424349881797
10560001	69.27105011933175
10570001	69.02026255707759
10580001	70.74127934272302
10590001	69.38139225181592
10600001	69.3967
10610001	69.26856639247947
10620001	67.27421375921377
10630001	68.90685555555552
10640001	68.13372009569385
10650001	66.19312345679005
10660001	70.21230684326723
10670001	70.37626491646775
10680001	67.93880195599029
10690001	69.8584
10700001	69.44083333333333
10710001	68.38665048543686
10720001	70.17600896861003
10730001	70.16652744630069
10740001	68.04218072289147
10750001	70.05976666666658
10760001	68.18795238095247
10770001	67.32309352517984
10780001	69.87657687991019
10790001	69.59884386174025
10800001	67.5254
10810001	69.35138952164012
10820001	70.86358353510902
10830001	70.03104166666668
10840001	69.63227168949771
10850001	69.76362745098037
10860001	69.10456422018349
10870001	69.56930394431554
10880001	69.79830917874402
10890001	70.38027777777779
10900001	68.93844907407406
10910001	69.51611510791372
10920001	69.79406249999998
10930001	71.22603971962612
10940001	69.72708920187792
10950001	67.25753488372096
10960001	66.75735294117653
10970001	70.44399766899771
10980001	70.9825
10990001	70.67316037735853
11000001	70.17428406466513
11010001	72.85944055944057
11020001	70.95703747072606
11030001	70.84504545454548
11040001	71.86343387471004
11050001	71.14141355140187
11060001	71.38258027522942
11070001	71.09838823529414
11080001	70.24325526932085
11090001	71.17371264367823
11100001	69.7136
11110001	68.50501184834121
11120001	69.62151826484023
11130001	68.30496487119443
11140001	67.09980861244021
11150001	69.38503363228698
11160001	69.23241134751778
11170001	68.39712195121953
11180001	68.33841758241763
11190001	67.49697399527187
11200001	67.22514457831328
11210001	70.43907982261642
11220001	70.2224
11230001	66.94703349282307
11240001	69.23158836689042
11250001	68.24998789346252
11260001	66.45867224880382
11270001	68.566
11280001	68.48886634844865
11290001	67.52121140142513
11300001	68.77435374149653
11310001	67.28291866028707
11320001	67.02531764705881
11330001	67.6516
11340001	67.7389
11350001	67.44118993135012
11360001	67.22606164383559
11370001	65.29107843137253
11380001	64.94998853211017
11390001	66.2029
11400001	67.51411835748782
11410001	67.04919724770636
11420001	68.126
11430001	68.85588862559244
11440001	68.80810304449653
11450001	68.37232227488154
11460001	68.86352112676052
11470001	68.31789170506914
11480001	67.87679669030734
11490001	68.43987268518522
11500001	67.82490081680277
11510001	67.75688601645125
11520001	67.86321100917425
11530001	69.62713286713287
11540001	67.49635613207553
11550001	68.941
11560001	69.56484705882353
11570001	68.66165105386418
11580001	69.30073903002307
11590001	67.4611
11600001	66.78170818505342
11610001	69.513
11620001	70.37126168224302
11630001	69.08626201923083
11640001	70.68499999999997
11650001	69.24733021077286
11660001	69.25217233009707
11670001	71.55180803571427
11680001	70.39698356807517
11690001	69.38199275362322
11700001	72.15847777777785
11710001	70.63685714285715
11720001	68.17651079136691
11730001	70.33463251670386
11740001	70.43577014218022
11750001	68.59587677725123
11760001	70.46801552106434
11770001	70.49382978723415
11780001	68.83366983372923
11790001	72.00926666666668
11800001	71.03610451306416
11810001	70.22379672897202
11820001	71.3103
11830001	71.10087378640773
11840001	69.13048054919909
11850001	69.37703409090902
11860001	68.27093902439033
11870001	68.42965753424659
11880001	69.27299539170504
11890001	68.47006038647339
11900001	69.36335240274599
11910001	68.95595402298852
11920001	70.34825721153854
11930001	70.2837
11940001	70.17767981438521
11950001	70.71425355450233
11960001	69.97177494199535
11970001	68.83575117370891
11980001	69.2865
11990001	69.76294252873565
12000001	69.67177985948483
12010001	70.17551963048501
12020001	71.12668604651167
12030001	70.34884074941455
12040001	70.87814350797268
12050001	71.1905
12060001	70.771
12070001	71.38455479452054
12080001	70.0476
12090001	70.0598
12100001	71.6067
12110001	69.58661252900234
12120001	68.7725
12130001	69.09376993166286
12140001	69.24389791183295
12150001	68.72515513126487
12160001	70.63117117117119
12170001	69.32813225057996
12180001	69.29773493975905
12190001	71.18012331838575
12200001	69.59031764705888
12210001	66.44637592137592
12220001	68.34933558558555
12230001	68.34629453681715
12240001	67.1995
12250001	69.2814
12260001	67.72033254156777
12270001	64.75465311004791
12280001	66.9217
12290001	67.19633569739952
12300001	67.25469767441865
12310001	68.3825
12320001	68.47047619047619
12330001	67.56426773455372
12340001	68.71395033860043
12350001	67.82378806333739
12360001	68.16115693012611
12370001	68.17017162471397
12380001	69.05324940047961
12390001	68.09590277777777
12400001	69.4147
12410001	69.14709219858156
12420001	67.56108796296292
12430001	68.03042528735631
12440001	68.40430394431552
12450001	67.23878787878786
12460001	67.43630841121498
12470001	69.33348173515982
12480001	68.24118937644351
12490001	69.41571925754064
12500001	70.3295
12510001	68.44839953271028
12520001	69.55826340326342
12530001	70.85586167800453
12540001	67.44473623853209
12550001	67.32189125295511
12560001	68.96859060402682
12570001	67.78942528735637
12580001	67.77383211678826
12590001	69.2311
12600001	67.75020689655177
12610001	65.36653284671532
12620001	69.69344601962922
12630001	66.66766157461814
12640001	63.94879518072296
12650001	67.92285077951001
12660001	66.47567857142857
12670001	66.62144047619047
12680001	67.25088888888892
12690001	66.49474637681162
12700001	65.78464539007098
12710001	68.27318181818184
12720001	67.45532530120484
12730001	67.2289
12740001	68.85975609756105
12750001	68.51046875000004
12760001	67.08550469483578
12770001	69.66670022371365
12780001	68.40755421686744
12790001	68.55237819025533
12800001	70.2969
12810001	68.78204878048778
12820001	68.64171624713957
12830001	68.69980549199089
12840001	67.74204156479219
12850001	67.66538548752845
12860001	67.89425754060328
12870001	68.67234939759038
12880001	69.2604
12890001	68.81351039260977
12900001	69.42733812949642
12910001	67.83920091324194
12920001	67.14746511627902
12930001	67.85199040767384
12940001	66.46476905311779
12950001	67.2741
12960001	67.00837378640787
12970001	67.78163915094335
12980001	70.58204697986582
12990001	66.50122857142854
13000001	25.12881818181818
13010001	55.0401
13020001	36.36771428571429
13030001	36.10173333333334
13040001	40.323681318681295
13050001	46.82752747252751
13060001	34.56301369863012
13070001	30.10924528301888
13080001	35.175081967213124
13090001	46.765846774193534
13100001	38.79068965517243
13110001	34.24714285714286
13120001	30.426836734693904
13130001	38.593266666666665
13140001	21.880888888888904
13150001	34.33809523809524
13160001	56.42002392344493
13170001	64.15814814814819
13180001	63.866
13190001	63.431462029808465
13200001	63.8776
13210001	62.234113924050604
13220001	62.81426470588245
13230001	60.70484149855903
13240001	60.768566333808884
13250001	59.037234195402405
13260001	57.357408450704206
13270001	57.52050000000006
13280001	59.22297258297266
13290001	58.525865248226985
13300001	57.741400282885415
13310001	57.78574060949678
13320001	58.064461646727864
13330001	57.044470588235384
13340001	57.67425714285714
13350001	58.3885
13360001	59.14827464788739
13370001	57.37084051724141
13380001	58.17951566951574
13390001	58.87163597733709
13400001	60.10444285714287
13410001	59.091017069701344
13420001	57.155066176470655
13430001	59.00241176470589
13440001	58.3656
13450001	58.166392215568926
13460001	57.82261481481493
13470001	58.67555052790348
13480001	58.233646616541385
13490001	56.65281531531531
13500001	57.44302114803635
13510001	56.435989505247434
13520001	56.29313056379822
13530001	55.896017964071945
13540001	56.60386094674555
13550001	59.26442771084338
13560001	59.147984496124074
13570001	63.305912000000035
13580001	64.10583333333344
13590001	65.35180722891573
13600001	62.00334008097174
13610001	45.14593749999998
13620001	35.34374999999999
13630001	26.582192982456135
13640001	40.58817757009345
13650001	30.909508196721312
13660001	38.45271428571427
13670001	32.45823529411764
13680001	45.03616279069766
13690001	36.61781249999998
13700001	38.29266233766236
13710001	40.63606837606838
13720001	41.213877551020424
13730001	67.2273
13740001	64.69061344537815
13750001	61.83281713344319
13760001	60.28612641815229
13770001	57.74085570469798
13780001	57.186442786069605
13790001	56.89657284768219
13800001	55.4439
13810001	54.776764459346104
13820001	53.205020441537194
13830001	54.08443349753689
13840001	55.687920000000005
13850001	53.29281402936378
13860001	54.755475040257735
13870001	55.69291262135919
13880001	58.2947
13890001	60.70330385852087
13900001	60.791352459016366
13910001	59.37978964401298
13920001	59.62973344103387
13930001	61.55293884034949
13940001	61.446683127572086
13950001	62.85009630818627
13960001	64.21431552587644
13970001	64.20061041292645
13980001	51.54664705882359
13990001	32.77689024390244
14000001	28.43246153846155
14010001	43.684306930693076
14020001	30.531557377049186
14030001	37.711857142857134
14040001	28.545178571428572
14050001	42.26835227272728
14060001	33.44483870967742
14070001	30.92718181818183
14080001	38.04809278350517
14090001	44.792826086956566
14100001	66.51053125000001
14110001	65.80000000000001
14120001	63.00445121951206
14130001	61.63077241379317
14140001	58.485147058823436
14150001	59.26610803324094
14160001	57.68494520547952
14170001	56.172457983193354
14180001	55.99880821917811
14190001	54.79110204081631
14200001	56.423712737127445
14210001	55.56173024523159
14220001	57.39555858310634
14230001	54.62335382513663
14240001	55.14793522267199
14250001	57.13561058344637
14260001	57.92915300546454
14270001	58.55594594594598
14280001	56.72314093959733
14290001	56.89295546558701
14300001	56.26483717774762
14310001	56.976823687752336
14320001	58.340040376850716
14330001	58.126896551724116
14340001	58.594396493594246
14350001	57.69064864864869
14360001	57.33148322147655
14370001	57.679044414535674
14380001	59.643886639676296
14390001	58.582640374331504
14400001	59.0108
14410001	60.18826057756883
14420001	59.33714189643582
14430001	61.21428378378374
14440001	61.328817567567505
14450001	59.85216180371367
14460001	59.74861517976036
14470001	59.96127588510356
14480001	59.51724252491701
14490001	59.790710491367946
14500001	58.88804682274255
14510001	58.11694054776222
14520001	57.511939999999946
14530001	58.57289021164026
14540001	57.59966269841278
14550001	57.53168205804755
14560001	57.37203728362193
14570001	54.66153594771245
14580001	54.11119026933102
14590001	54.687392825896744
14600001	55.04388123924263
14610001	55.1923
14620001	53.91090430201929
14630001	54.08384283246983
14640001	52.346713043478246
14650001	53.63273519163766
14660001	50.84184256055364
14670001	52.59327797202797
14680001	54.131002102312515
14690001	55.55264202600959
14700001	55.48631401617246
14710001	56.15983816587999
14720001	56.56973487423517
14730001	56.46880190605853
14740001	58.7823
14750001	59.97726648351646
14760001	62.18958219178093
14770001	60.89476870748296
14780001	62.01623983739845
14790001	60.08084067796614
14800001	60.939060175794474
14810001	59.81818304172276
14820001	59.39997282608697
14830001	58.58259133964811
14840001	57.760572987721694
14850001	58.66063087248332
14860001	58.20748995983935
14870001	59.20230148048455
14880001	60.482087837837774
14890001	59.045689189189325
14900001	58.60535907859091
14910001	59.37797972972973
14920001	60.57210242587613
14930001	58.71983750846304
14940001	58.2749
14950001	57.09625000000006
14960001	58.67150269541778
14970001	58.894
14980001	57.06899460188928
14990001	59.255
15000001	58.59468070652168
15010001	59.37103773584901
15020001	58.414340878828185
15030001	57.298603723404305
15040001	55.46906374501987
15050001	54.793315508021394
15060001	53.77092961487391
15070001	53.39327357237708
15080001	55.86945260347129
15090001	57.863077436582145
15100001	56.94978723404262
15110001	59.357374338624496
15120001	58.27715620827767
15130001	55.132959934587085
15140001	53.736299212598546
15150001	52.197587108013934
15160001	53.73613321799307
15170001	54.63500878734624
15180001	55.277495682210706
15190001	53.717408695652196
15200001	52.69536713286705
15210001	53.02100346020761
15220001	52.235563258232276
15230001	51.578426573426626
15240001	51.5944
15250001	51.49405052264808
15260001	52.63321116928451
15270001	53.31655172413796
15280001	52.260649913344864
15290001	53.368860869565225
15300001	54.44911917098447
15310001	52.1851
15320001	51.921732758620756
15330001	51.71156303972369
15340001	48.98734676007001
15350001	52.93699159663869
15360001	53.97305695142382
15370001	55.139754098360704
15380001	52.46187170474513
15390001	54.72651515151514
15400001	53.059503367003344
15410001	53.49901960784314
15420001	54.07301980198022
15430001	54.46696013289031
15440001	54.28490440565257
15450001	53.33028432168971
15460001	54.47185430463578
15470001	53.65958881578956
15480001	55.06030427631574
15490001	54.766330645161325
15500001	54.07010690789471
15510001	54.51710310965626
15520001	52.77187707641194
15530001	53.190879934210464
15540001	53.068802588996746
15550001	53.946726677577665
15560001	55.22572823433687
15570001	56.18818106312292
15580001	56.761909465020516
15590001	56.74673486088377
15600001	55.46610294117649
15610001	54.12634680134679
15620001	53.78115384615382
15630001	51.908679245283025
15640001	54.09371329879098
15650001	53.36895093062613
15660001	52.523098471986415
15670001	53.560458404074744
15680001	53.75149214659688
15690001	54.865367132867135
15700001	55.17471551724133
15710001	55.59060209424083
15720001	54.43245644599311
15730001	53.67991334488735
15740001	52.53338879159371
15750001	50.98910899653977
15760001	52.12994755244762
15770001	53.016649122806996
15780001	53.19604148660324
15790001	53.7885
15800001	53.86576315789468
15810001	51.86192636986297
15820001	53.47944055944057
15830001	53.612715289982404
15840001	52.218851468048335
15850001	52.54161149825782
15860001	54.208795811518264
15870001	54.38389081455805
15880001	55.20789198606268
15890001	54.656823324630054
15900001	53.88493495229838
15910001	54.6776
15920001	54.42229565217394
15930001	52.38817010309278
15940001	53.87311846689895
15950001	53.91596551724136
15960001	55.77722608695659
15970001	55.89637781629115
15980001	55.48886842105265
15990001	55.468250883392294
16000001	55.82347315436238
16010001	56.19733952702703
16020001	54.9576
16030001	55.17115517241381
16040001	54.167066895368734
16050001	52.864331597222204
16060001	53.24972461273667
16070001	55.174395796847605
16080001	56.15051573426574
16090001	52.842174657534315
16100001	52.13908695652172
16110001	53.29687554395118
16120001	52.54460809646855
16130001	52.95512641673927
16140001	54.63782832618026
16150001	52.52601899827292
16160001	53.98802120141343
16170001	53.779202401372224
16180001	53.9756
16190001	50.5341
16200001	50.87505163511185
16210001	51.957874564459935
16220001	54.25676776429812
16230001	54.3015
16240001	55.20188695652171
16250001	53.96560787671227
16260001	53.97450434782611
16270001	52.66715034965036
16280001	54.57601027397256
16290001	51.45277391304346
16300001	51.3518
16310001	53.05802744425381
16320001	52.305882867132844
16330001	50.78130584192442
16340001	51.233992994746075
16350001	53.37877586206901
16360001	52.5876
16370001	54.14666666666665
16380001	54.984863713798966
16390001	53.51157017543854
16400001	53.4804
16410001	53.231092943201354
16420001	51.36898954703835
16430001	54.62705546492657
16440001	55.820198675496705
16450001	54.93187808896209
16460001	54.60403846153843
16470001	54.21808089500866
16480001	54.16062393162391
16490001	55.073082706766904
16500001	53.66846022241228
16510001	55.111768595041376
16520001	56.966394389438975
16530001	56.57689655172417
16540001	56.57392739273922
16550001	56.053226890756335
16560001	57.1572
16570001	57.545278470490466
16580001	57.722644897959164
16590001	58.03474958263771
16600001	58.977365415986995
16610001	60.24426890756303
16620001	62.40731404958694
16630001	62.94169686985186
16640001	65.10314529914532
16650001	57.24988188976374
16660001	35.81942307692308
16670001	31.012462686567172
16680001	45.00688679245281
16690001	32.02782258064516
16700001	39.846
16710001	28.250847457627124
16720001	43.5712
16730001	41.44000000000001
16740001	25.626750000000005
16750001	42.290333333333336
16760001	42.626818181818166
16770001	37.01253333333334
16780001	45.01477272727271
16790001	31.676440677966102
16800001	41.116497175141255
16810001	41.36722488038276
16820001	37.21137500000002
16830001	32.92955223880598
16840001	33.84815789473686
16850001	54.48361842105261
16860001	47.80486754966886
16870001	48.5226
16880001	41.3267
16890001	30.116666666666678
16900001	29.181037735849046
16910001	41.862941176470585
16920001	35.40552631578948
16930001	39.877638888888875
16940001	35.716250000000024
16950001	39.21564285714283
16960001	43.762473684210505
16970001	33.091693548387106
16980001	36.4998
16990001	40.9255
17000001	34.53710144927536
17010001	36.46326271186441
17020001	37.41954545454546
17030001	35.21985507246377
17040001	49.551349999999964
17050001	32.5291
17060001	32.40642857142857
17070001	40.92694915254237
17080001	51.45302564102566
17090001	49.8064
17100001	48.174121951219554
17110001	44.620216216216235
17120001	45.00029891304349
17130001	47.774441176470575
17140001	51.93711038961037
17150001	53.53158653846156
17160001	59.99573825503353
17170001	55.005489361702175
17180001	59.608357933579285
17190001	58.73041237113406
17200001	56.75815217391307
17210001	59.67651079136684
17220001	60.61457770270268
17230001	58.22538961038964
17240001	60.705719298245654
17250001	59.80132000000001
17260001	60.10318352059924
17270001	59.28914429530204
17280001	55.53683544303795
17290001	60.89990842490837
17300001	60.67403114186852
17310001	57.52489626556013
17320001	62.26297794117648
17330001	59.0104
17340001	40.61782142857145
17350001	31.72680555555556
17360001	35.958430232558136
17370001	37.69838541666669
17380001	39.24387096774194
17390001	47.59266355140185
17400001	41.10242063492064
17410001	26.7906
17420001	28.779000000000003
17430001	40.265916666666655
17440001	47.400570175438595
17450001	37.99862637362637
17460001	36.78221649484535
17470001	33.75256249999999
17480001	25.892238805970155
17490001	39.70402777777775
17500001	54.75684782608695
17510001	60.48330909090904
17520001	53.80314893617019
17530001	55.850707070707095
17540001	50.54815270935962
17550001	44.519857954545486
17560001	41.470760869565204
17570001	41.88744680851066
17580001	43.62091584158418
17590001	38.325594594594605
17600001	43.36313679245281
17610001	41.50519047619049
17620001	42.75455223880599
17630001	42.46021951219514
17640001	42.78846153846153
17650001	40.30967171717174
17660001	38.14447802197806
17670001	42.01291443850269
17680001	40.52598086124402
17690001	39.36136597938145
17700001	41.93074742268044
17710001	40.94946009389672
17720001	38.65958937198069
17730001	39.74636585365857
17740001	35.23235602094241
17750001	38.71814814814815
17760001	36.95945026178012
17770001	36.83029940119758
17780001	36.766034985422756
17790001	38.62476839237059
17800001	37.099910179640716
17810001	39.714861111111134
17820001	40.802455089820334
17830001	42.33252777777778
17840001	46.826317365269496
17850001	52.503602150537645
17860001	35.87161971830984
17870001	27.160396825396838
17880001	43.355265151515155
17890001	46.04686915887849
17900001	35.98000000000001
17910001	36.51605263157892
17920001	32.6064
17930001	26.256567164179113
17940001	37.772050359712225
17950001	50.359675324675294
17960001	46.681852791878164
17970001	45.9949
17980001	45.65011848341232
17990001	39.8355
18000001	42.24317535545024
18010001	43.948333333333345
18020001	42.96614427860704
18030001	43.6899
18040001	45.335574712643705
18050001	47.47391414141413
18060001	48.342473118279536
18070001	47.71124223602485
18080001	51.508804878048785
18090001	48.36543010752689
18100001	45.50881443298973
18110001	41.716489898989906
18120001	42.32259067357514
18130001	41.98690860215058
18140001	43.96679487179488
18150001	43.77066844919787
18160001	46.33908376963347
18170001	45.88285326086962
18180001	45.86515151515154
18190001	47.154999999999994
18200001	52.30072289156625
18210001	38.01250000000001
18220001	30.648169014084505
18230001	39.723103448275864
18240001	34.09438679245284
18250001	34.93646153846154
18260001	47.557040000000015
18270001	39.3694
18280001	29.561323529411766
18290001	42.47050561797752
18300001	40.47315315315315
18310001	44.6545
18320001	36.239514563106795
18330001	36.14866666666666
18340001	31.015333333333334
18350001	30.813965517241378
18360001	44.24134482758618
18370001	55.05632499999996
18380001	58.508820422535166
18390001	58.982399267399224
18400001	51.30662447257381
18410001	55.99965346534655
18420001	49.117066326530654
18430001	49.68148648648651
18440001	46.060485714285726
18450001	43.38074285714289
18460001	41.83221893491126
18470001	40.25589080459771
18480001	40.30683246073302
18490001	39.78742268041238
18500001	40.210426540284395
18510001	38.42532828282828
18520001	38.67772277227725
18530001	37.64997524752476
18540001	38.299362745098044
18550001	38.16138190954774
18560001	38.999362244897966
18570001	40.40593137254903
18580001	39.51919896640825
18590001	42.4023
18600001	41.33428909952606
18610001	39.70504854368933
18620001	41.3744
18630001	41.727112676056315
18640001	42.45793427230045
18650001	43.155976190476196
18660001	42.623407960198996
18670001	40.812644230769244
18680001	41.31629268292685
18690001	39.65971428571429
18700001	39.95721951219511
18710001	40.61714285714288
18720001	38.50375000000001
18730001	41.545500000000004
18740001	42.00174208144796
18750001	41.29415760869565
18760001	41.745567010309294
18770001	47.34684331797238
18780001	51.00707547169813
18790001	43.96673228346458
18800001	31.815454545454546
18810001	37.876634615384646
18820001	49.05499999999998
18830001	32.82916666666669
18840001	34.47121495327102
18850001	36.18474683544303
18860001	33.54533333333332
18870001	34.154444444444465
18880001	49.59387681159419
18890001	59.773937823834174
18900001	56.31381250000004
18910001	54.52960698689961
18920001	56.63384879725085
18930001	58.29469202898553
18940001	53.00924050632905
18950001	57.21131672597856
18960001	59.45632142857138
18970001	53.43341772151899
18980001	56.28715017064848
18990001	55.375570599613106
19000001	55.67259259259255
19010001	56.79907473309606
19020001	54.0235
19030001	53.03685863874346
19040001	48.695055555555555
19050001	46.926102150537666
19060001	43.19997267759565
19070001	40.60255376344088
19080001	37.91814917127071
19090001	39.178030303030276
19100001	40.4345
19110001	39.49425531914895
19120001	42.37470873786408
19130001	40.70958937198068
19140001	39.924320388349514
19150001	39.06113861386141
19160001	37.34957894736841
19170001	38.4221
19180001	37.763774999999995
19190001	36.716923076923095
19200001	37.95939790575916
19210001	37.9075
19220001	39.53443548387101
19230001	37.89108040201006
19240001	37.67888888888893
19250001	37.93409090909094
19260001	38.649256410256406
19270001	40.747549504950484
19280001	42.45825242718444
19290001	47.09772222222223
19300001	52.995635359116015
19310001	42.34539772727272
19320001	27.65650000000001
19330001	38.56886554621849
19340001	49.59950413223139
19350001	35.391056338028164
19360001	39.22587155963304
19370001	36.83066265060239
19380001	31.29050000000001
19390001	37.013582089552244
19400001	51.34664429530203
19410001	47.75370165745857
19420001	47.7666
19430001	43.99677339901478
19440001	40.177711442786055
19450001	39.804469696969704
19460001	38.90920792079208
19470001	39.82160804020101
19480001	39.448084577114436
19490001	39.42826829268294
19500001	39.06257653061227
19510001	37.80025125628143
19520001	38.20195979899497
19530001	37.571425000000005
19540001	40.76052238805969
19550001	42.46731308411211
19560001	42.547463768115925
19570001	43.11500000000002
19580001	44.40097156398104
19590001	43.49316326530615
19600001	45.32710659898475
19610001	47.565150000000024
19620001	43.4232
19630001	45.612208121827464
19640001	39.37869426751593
19650001	48.5279
19660001	41.65283163265308
19670001	44.12908212560385
19680001	41.54369680851064
19690001	39.84257894736844
19700001	41.526932989690735
19710001	44.77811518324608
19720001	43.62622905027935
19730001	44.85573170731707
19740001	42.55296610169491
19750001	45.957570621468896
19760001	50.78923913043479
19770001	47.14036363636364
19780001	34.0908
19790001	34.0384
19800001	40.95448275862069
19810001	34.912594339622636
19820001	45.16458762886596
19830001	40.761886792452835
19840001	42.11223404255319
19850001	34.88871212121214
19860001	40.307324561403505
19870001	48.26902439024393
19880001	35.68684615384615
19890001	34.61678899082568
19900001	41.902151162790695
19910001	32.75735294117647
19920001	33.91348484848487
19930001	49.019361702127654
19940001	56.041379999999975
[truncated: 57,460 more rows]

## Sheet: Suppl_Fig_8_PacBio
Supplementary Figure 8: The cattle Y-chromosome centromere: PacBio % CpG methylation
COLUMN	DESCRIPTION
pos	genomic position on the cattle Y chromosome
value	averaged percentage methylation at the position
pos	value
1	50.9534
5001	34.3402
10001	30.9347
15001	31.7135
20001	45.5394
25001	84.9043
30001	81.0051
35001	87.37
40001	25.0593
45001	86.068
50001	75.4102
55001	71.8218
60001	75.3703
65001	74.9598
70001	71.8281
75001	30.8511
80001	84.9514
85001	24.0361
90001	76.0177
95001	70.894
100001	66.1974
105001	65.6845
110001	62.7273
115001	56.7671
120001	73.6966
125001	60.0152
130001	66.1018
135001	68.5853
140001	66.072
145001	49.6345
150001	55.8474
155001	59.1784
160001	51.5246
165001	57.6413
170001	59.6964
175001	68.6359
180001	54.365
185001	22.3996
190001	61.6787
195001	34.7644
200001	70.9834
205001	60.895
210001	72.2374
215001	70.8698
220001	73.1533
225001	71.3949
230001	78.0731
235001	77.2624
240001	69.2033
245001	65.1609
250001	66.8004
255001	31.5049
260001	8.24215
265001	8.17499
270001	8.89829
275001	14.2211
280001	68.5301
285001	66.5981
290001	66.6423
295001	70.5267
300001	68.2467
305001	76.7673
310001	67.7943
315001	77.193
320001	68.4726
325001	72.3454
330001	77.9315
335001	53.8209
340001	34.7491
345001	76.4494
350001	72.4119
355001	71.6818
360001	75.3036
365001	61.0945
370001	71.5988
375001	70.0466
380001	77.1793
385001	74.9136
390001	52.5957
395001	64.9882
400001	66.7969
405001	64.6125
410001	63.8546
415001	64.0663
420001	72.254
425001	72.5456
430001	71.9177
435001	71.2461
440001	69.3472
445001	71.9205
450001	64.7448
455001	62.2151
460001	65.5559
465001	75.0152
470001	76.5523
475001	63.8504
480001	56.8915
485001	69.281
490001	72.008
495001	62.6186
500001	74.2492
505001	59.7278
510001	64.0419
515001	65.3612
520001	60.8873
525001	58.1569
530001	61.2209
535001	78.4718
540001	70.7113
545001	75.6849
550001	65.5392
555001	62.6767
560001	70.7841
565001	64.3771
570001	40.4899
575001	70.883
580001	55.1873
585001	61.7274
590001	47.4905
595001	80.0582
600001	61.8481
605001	61.8264
610001	67.2678
615001	46.8832
620001	38.2093
625001	79.8236
630001	84.2617
635001	83.1486
640001	87.0294
645001	78.9668
650001	82.8027
655001	73.8779
660001	78.6038
665001	74.1617
670001	83.8289
675001	79.1631
680001	54.8801
685001	69.5816
690001	52.8625
695001	74.6073
700001	70.8972
705001	57.1212
710001	21.9579
715001	59.5809
720001	23.7299
725001	69.7292
730001	85.7872
735001	83.4114
740001	83.1963
745001	21.9806
750001	75.9736
755001	31.3977
760001	72.5182
765001	74.3259
770001	66.2643
775001	70.7042
780001	61.4674
785001	63.3325
790001	73.6383
795001	25.3393
800001	66.3951
805001	73.7713
810001	72.4039
815001	26.3516
820001	91.3066
825001	93.4711
830001	73.8783
835001	74.2039
840001	72.8175
845001	54.6031
850001	69.7582
855001	74.5634
860001	82.1101
865001	83.9173
870001	82.8315
875001	76.6122
880001	74.3206
885001	64.8476
890001	67.9747
895001	69.6306
900001	64.9461
905001	76.6602
910001	74.396
915001	69.8551
920001	65.7514
925001	75.1633
930001	61.6895
935001	78.854
940001	77.0281
945001	82.9419
950001	67.4189
955001	82.5958
960001	74.0988
965001	69.3793
970001	53.4058
975001	76.2197
980001	82.545
985001	80.8193
990001	80.4067
995001	78.337
1000001	80.3182
1005001	82.4319
1010001	84.0346
1015001	84.3073
1020001	77.624
1025001	78.0067
1030001	82.29
1035001	76.2772
1040001	79.4816
1045001	82.3545
1050001	82.8096
1055001	73.1091
1060001	80.8824
1065001	86.4419
1070001	79.6172
1075001	82.6352
1080001	79.9584
1085001	70.0998
1090001	73.7857
1095001	79.3828
1100001	68.1701
1105001	85.4762
1110001	79.1517
1115001	81.78
1120001	81.1752
1125001	84.6072
1130001	84.1152
1135001	83.5632
1140001	81.0451
1145001	85.9729
1150001	84.1264
1155001	78.9361
1160001	63.654
1165001	82.9317
1170001	73.9802
1175001	85.5061
1180001	84.4473
1185001	84.6151
1190001	72.2101
1195001	82.0793
1200001	72.0315
1205001	81.6158
1210001	90.3644
1215001	80.9074
1220001	81.3448
1225001	17.2471
1230001	72.3955
1235001	59.5015
1240001	81.0902
1245001	73.235
1250001	64.2354
1255001	59.9327
1260001	62.6736
1265001	61.0972
1270001	20.4696
1275001	57.7382
1280001	67.7375
1285001	72.0051
1290001	62.9865
1295001	30.2566
1300001	55.9418
1305001	80.8753
1310001	84.9673
1315001	70.9553
1320001	86.3433
1325001	84.6905
1330001	68.731
1335001	79.698
1340001	80.9839
1345001	77.6034
1350001	72.7927
1355001	63.3013
1360001	65.8163
1365001	18.9879
1370001	62.6527
1375001	84.1298
1380001	83.5347
1385001	69.1466
1390001	84.1817
1395001	45.7888
1400001	86.1038
1405001	83.5573
1410001	27.6482
1415001	68.0412
1420001	84.7192
1425001	83.7926
1430001	82.6807
1435001	44.885
1440001	67.525
1445001	73.355
1450001	84.3072
1455001	47.368
1460001	87.5983
1465001	82.865
1470001	66.1009
1475001	75.6602
1480001	62.1434
1485001	71.479
1490001	68.0719
1495001	36.3348
1500001	65.944
1505001	63.6047
1510001	75.2934
1515001	67.5944
1520001	76.5342
1525001	74.8725
1530001	67.5731
1535001	76.4788
1540001	74.5361
1545001	88.1916
1550001	84.6245
1555001	71.1715
1560001	87.9197
1565001	85.1738
1570001	20.7186
1575001	82.8884
1580001	60.7176
1585001	75.6843
1590001	73.8185
1595001	77.9158
1600001	69.5476
1605001	88.3407
1610001	82.8021
1615001	83.713
1620001	82.6952
1625001	65.6186
1630001	81.8276
1635001	80.7476
1640001	73.3758
1645001	87.6049
1650001	77.8839
1655001	82.3173
1660001	76.0507
1665001	65.066
1670001	75.885
1675001	85.7649
1680001	74.724
1685001	85.7288
1690001	79.8553
1695001	80.7141
1700001	82.6446
1705001	84.5651
1710001	67.5594
1715001	74.5117
1720001	87.0601
1725001	68.2274
1730001	77.2567
1735001	60.8331
1740001	69.5234
1745001	76.0379
1750001	21.8596
1755001	24.0904
1760001	83.0601
1765001	73.3219
1770001	72.451
1775001	71.284
1780001	76.4923
1785001	69.4488
1790001	52.0549
1795001	55.4047
1800001	68.5332
1805001	75.0768
1810001	66.1048
1815001	79.5779
1820001	78.2378
1825001	67.6358
1830001	69.5915
1835001	81.1981
1840001	79.3123
1845001	75.1122
1850001	72.4957
1855001	72.2987
1860001	60.43
1865001	67.258
1870001	47.9695
1875001	67.809
1880001	73.9522
1885001	72.5023
1890001	79.3721
1895001	78.8472
1900001	71.9016
1905001	69.618
1910001	70.4689
1915001	74.9946
1920001	73.1743
1925001	72.9277
1930001	73.8755
1935001	76.5162
1940001	79.2134
1945001	84.8078
1950001	84.0665
1955001	76.771
1960001	67.0223
1965001	75.1113
1970001	82.3113
1975001	60.1648
1980001	76.655
1985001	53.4793
1990001	75.7328
1995001	77.8515
2000001	78.6316
2005001	78.0369
2010001	73.6687
2015001	77.2887
2020001	80.1375
2025001	79.6095
2030001	80.2278
2035001	79.2249
2040001	82.8693
2045001	70.756
2050001	71.0722
2055001	65.8209
2060001	77.2246
2065001	74.519
2070001	75.0543
2075001	75.9084
2080001	72.7118
2085001	78.3849
2090001	80.2888
2095001	82.1108
2100001	78.3356
2105001	68.4621
2110001	73.2993
2115001	77.024
2120001	71.0463
2125001	69.8602
2130001	79.8299
2135001	76.1534
2140001	74.8008
2145001	70.487
2150001	75.3914
2155001	66.0996
2160001	71.1522
2165001	77.7803
2170001	72.866
2175001	75.5085
2180001	73.8504
2185001	56.7103
2190001	62.0182
2195001	63.7209
2200001	46.6258
2205001	70.8946
2210001	77.0643
2215001	79.955
2220001	77.2989
2225001	73.125
2230001	49.9996
2235001	82.4813
2240001	73.9165
2245001	80.2489
2250001	78.8352
2255001	78.3104
2260001	77.5613
2265001	79.7075
2270001	77.5366
2275001	76.6607
2280001	71.9369
2285001	70.6521
2290001	75.866
2295001	72.0138
2300001	53.3952
2305001	80.4842
2310001	75.9308
2315001	70.5532
2320001	71.7819
2325001	75.9955
2330001	44.0559
2335001	70.2652
2340001	74.3604
2345001	69.11
2350001	68.7078
2355001	80.8419
2360001	63.7192
2365001	67.1799
2370001	82.0918
2375001	67.8783
2380001	77.0486
2385001	77.8907
2390001	68.4251
2395001	77.528
2400001	75.211
2405001	75.6911
2410001	73.1011
2415001	77.6773
2420001	73.3819
2425001	62.6408
2430001	73.5003
2435001	77.1344
2440001	69.9133
2445001	65.1561
2450001	73.2606
2455001	71.4031
2460001	75.0395
2465001	76.6107
2470001	61.1023
2475001	69.8336
2480001	73.9267
2485001	70.2847
2490001	62.2445
2495001	61.4697
2500001	69.5484
2505001	69.9527
2510001	72.4625
2515001	75.0107
2520001	73.1327
2525001	69.8518
2530001	74.9325
2535001	66.1207
2540001	76.0721
2545001	66.437
2550001	74.0656
2555001	68.9048
2560001	69.0808
2565001	73.7602
2570001	73.7165
2575001	72.8955
2580001	73.6517
2585001	69.6801
2590001	73.4724
2595001	74.7697
2600001	62.749
2605001	82.0513
2610001	78.0229
2615001	63.2514
2620001	75.358
2625001	65.0669
2630001	64.09
2635001	71.2805
2640001	75.946
2645001	71.4508
2650001	69.539
2655001	72.4906
2660001	72.3604
2665001	70.3837
2670001	61.8372
2675001	71.487
2680001	76.1073
2685001	78.5754
2690001	68.2753
2695001	65.5066
2700001	69.0978
2705001	70.0173
2710001	75.6275
2715001	62.1563
2720001	75.4476
2725001	70.7376
2730001	64.2771
2735001	73.7921
2740001	68.047
2745001	69.9006
2750001	68.4606
2755001	64.4137
2760001	68.4527
2765001	67.2062
2770001	64.1983
2775001	64.2099
2780001	73.6976
2785001	72.7738
2790001	70.3282
2795001	66.7699
2800001	73.9014
2805001	75.3865
2810001	71.649
2815001	76.3945
2820001	67.3397
2825001	76.2899
2830001	75.246
2835001	75.9542
2840001	70.873
2845001	72.0709
2850001	65.1977
2855001	68.1925
2860001	73.4712
2865001	70.7581
2870001	76.4395
2875001	74.4688
2880001	75.7885
2885001	68.1012
2890001	70.7167
2895001	71.7373
2900001	76.6558
2905001	74.8196
2910001	79.3171
2915001	83.1008
2920001	66.1064
2925001	65.6644
2930001	73.1071
2935001	76.7099
2940001	81.8534
2945001	45.9018
2950001	72.0969
2955001	74.8911
2960001	82.5349
2965001	73.986
2970001	76.736
2975001	81.031
2980001	77.3502
2985001	72.8281
2990001	62.7724
2995001	65.375
3000001	66.9764
3005001	74.5931
3010001	72.276
3015001	73.5668
3020001	66.0298
3025001	72.7611
3030001	74.8706
3035001	71.8599
3040001	69.3445
3045001	62.3439
3050001	76.021
3055001	67.9499
3060001	68.0369
3065001	74.3167
3070001	79.2775
3075001	76.7148
3080001	70.9433
3085001	76.3678
3090001	70.4188
3095001	76.9273
3100001	79.9279
3105001	76.8457
3110001	73.6361
3115001	71.3847
3120001	74.4185
3125001	73.5773
3130001	65.1688
3135001	74.0285
3140001	71.7987
3145001	75.0644
3150001	75.271
3155001	64.6925
3160001	77.3581
3165001	73.2696
3170001	74.3486
3175001	69.4636
3180001	75.0109
3185001	63.6075
3190001	74.1945
3195001	76.451
3200001	76.7112
3205001	75.4087
3210001	69.6912
3215001	76.1866
3220001	70.8071
3225001	64.7184
3230001	64.2058
3235001	76.3332
3240001	69.7703
3245001	77.0076
3250001	73.6478
3255001	74.9002
3260001	77.7102
3265001	69.1654
3270001	64.6563
3275001	79.2569
3280001	76.6392
3285001	77.0086
3290001	69.8467
3295001	73.8223
3300001	74.6944
3305001	73.0158
3310001	71.0607
3315001	69.1826
3320001	67.4381
3325001	64.1871
3330001	64.044
3335001	69.6816
3340001	61.7257
3345001	68.1287
3350001	71.5919
3355001	74.2242
3360001	73.8827
3365001	74.5359
3370001	74.2925
3375001	69.9682
3380001	71.0698
3385001	68.5254
3390001	71.8353
3395001	76.3449
3400001	73.1338
3405001	74.7791
3410001	80.1517
3415001	75.1884
3420001	77.4466
3425001	74.3142
3430001	73.7381
3435001	71.1997
3440001	73.5272
3445001	73.7674
3450001	71.4753
3455001	77.8748
3460001	73.9871
3465001	68.8546
3470001	76.989
3475001	72.7734
3480001	66.9572
3485001	70.4005
3490001	74.1823
3495001	74.2123
3500001	78.8743
3505001	73.361
3510001	82.8938
3515001	70.783
3520001	73.0596
3525001	72.1175
3530001	77.3462
3535001	79.9217
3540001	74.3824
3545001	73.7532
3550001	68.9185
3555001	74.0951
3560001	65.3061
3565001	75.4951
3570001	80.7398
3575001	78.638
3580001	67.4584
3585001	68.6037
3590001	71.7779
3595001	67.5032
3600001	67.1585
3605001	70.6757
3610001	63.1025
3615001	72.7817
3620001	73.3335
3625001	72.5662
3630001	71.6656
3635001	64.6323
3640001	68.8377
3645001	68.5682
3650001	65.9667
3655001	66.042
3660001	64.7123
3665001	71.6728
3670001	75.0148
3675001	71.2397
3680001	75.934
3685001	75.8163
3690001	76.1293
3695001	83.2677
3700001	75.3316
3705001	79.2587
3710001	70.1945
3715001	79.3202
3720001	71.6451
3725001	56.6694
3730001	66.3818
3735001	75.1516
3740001	75.6474
3745001	77.3535
3750001	70.4258
3755001	71.7478
3760001	61.538
3765001	70.4338
3770001	62.8524
3775001	73.66
3780001	64.1911
3785001	8.84961
3790001	77.0471
3795001	73.241
3800001	75.3743
3805001	69.6094
3810001	60.4844
3815001	75.0542
3820001	77.0796
3825001	74.1633
3830001	69.5009
3835001	67.3561
3840001	70.3284
3845001	67.9167
3850001	69.4156
3855001	72.4088
3860001	72.2924
3865001	71.1859
3870001	73.31
3875001	78.3478
3880001	74.5173
3885001	74.9122
3890001	71.6284
3895001	69.7122
3900001	67.5403
3905001	64.7703
3910001	70.9071
3915001	67.7451
3920001	61.814
3925001	66.3088
3930001	60.6297
3935001	71.5527
3940001	74.7937
3945001	65.7675
3950001	79.8318
3955001	76.3213
3960001	75.8088
3965001	68.2978
3970001	80.6627
3975001	71.3019
3980001	63.967
3985001	73.3358
3990001	78.4563
3995001	73.8381
4000001	76.0661
4005001	73.5665
4010001	75.6779
4015001	71.6459
4020001	67.737
4025001	71.0749
4030001	75.6392
4035001	71.2172
4040001	73.426
4045001	74.4401
4050001	77.9723
4055001	63.6654
4060001	73.1468
4065001	75.4598
4070001	72.5566
4075001	74.9461
4080001	71.839
4085001	81.8678
4090001	66.5528
4095001	75.0929
4100001	78.9643
4105001	71.5492
4110001	70.9338
4115001	75.1789
4120001	74.9409
4125001	77.9098
4130001	73.6079
4135001	79.5467
4140001	77.0942
4145001	61.9712
4150001	74.3459
4155001	73.3266
4160001	73.436
4165001	66.3194
4170001	68.3122
4175001	71.091
4180001	71.7505
4185001	56.6875
4190001	75.633
4195001	73.2609
4200001	79.2169
4205001	80.1191
4210001	76.2039
4215001	71.1794
4220001	63.2154
4225001	76.7229
4230001	81.5478
4235001	81.6204
4240001	74.843
4245001	69.3118
4250001	74.803
4255001	72.3022
4260001	79.0552
4265001	79.0123
4270001	70.5888
4275001	71.2095
4280001	68.037
4285001	74.4068
4290001	73.9928
4295001	69.7999
4300001	83.0405
4305001	71.718
4310001	68.7838
4315001	73.3193
4320001	74.0677
4325001	84.9743
4330001	80.8883
4335001	65.7796
4340001	70.7588
4345001	76.4108
4350001	71.6942
4355001	78.7559
4360001	76.33
4365001	73.2374
4370001	59.075
4375001	69.9897
4380001	74.2481
4385001	81.3434
4390001	72.2476
4395001	76.7139
4400001	76.5674
4405001	80.1789
4410001	79.8493
4415001	76.1065
4420001	77.723
4425001	70.5908
4430001	74.1805
4435001	70.1877
4440001	74.9542
4445001	62.3622
4450001	81.6982
4455001	79.4239
4460001	74.6401
4465001	80.235
4470001	14.5227
4475001	65.0692
4480001	71.8529
4485001	74.6083
4490001	77.0745
4495001	70.2458
4500001	71.8881
4505001	77.9704
4510001	76.1761
4515001	75.931
4520001	74.6791
4525001	81.0078
4530001	81.8351
4535001	83.953
4540001	78.5069
4545001	79.8802
4550001	75.4066
4555001	82.5208
4560001	85.6196
4565001	83.6976
4570001	70.5882
4575001	79.6497
4580001	80.8167
4585001	73.0581
4590001	76.2659
4595001	74.7594
4600001	74.8098
4605001	81.9356
4610001	78.9883
4615001	74.3126
4620001	75.2544
4625001	76.974
4630001	65.8044
4635001	79.9184
4640001	68.1334
4645001	71.5345
4650001	80.6376
4655001	80.2601
4660001	73.8982
4665001	82.3685
4670001	81.1693
4675001	76.7736
4680001	63.7612
4685001	77.3814
4690001	74.8963
4695001	76.2002
4700001	83.2697
4705001	72.1322
4710001	76.0102
4715001	75.4126
4720001	75.1371
4725001	73.5979
4730001	73.7817
4735001	66.6141
4740001	73.2628
4745001	75.1361
4750001	67.1745
4755001	71.4092
4760001	56.9437
4765001	64.6384
4770001	78.391
4775001	77.4099
4780001	73.2526
4785001	73.8551
4790001	76.9054
4795001	75.4225
4800001	76.1868
4805001	77.759
4810001	76.0376
4815001	73.6368
4820001	75.4341
4825001	72.7578
4830001	79.716
4835001	73.4921
4840001	74.6271
4845001	76.7551
4850001	78.7896
4855001	73.5353
4860001	77.1803
4865001	77.6608
4870001	68.6612
4875001	79.0486
4880001	77.6763
4885001	72.9159
4890001	64.5113
4895001	70.4197
4900001	77.6916
4905001	76.4883
4910001	69.1136
4915001	74.7322
4920001	68.3594
4925001	69.7331
4930001	72.1259
4935001	72.9967
4940001	63.6854
4945001	73.7467
4950001	57.8402
4955001	77.7358
4960001	79.709
4965001	80.6851
4970001	82.5618
4975001	80.1745
4980001	73.9986
4985001	74.7659
4990001	78.3861
4995001	78.866
5000001	77.8884
5005001	74.8108
5010001	76.9738
5015001	69.185
5020001	78.8059
5025001	72.5878
5030001	79.7841
5035001	78.1217
5040001	74.1701
5045001	80.3782
5050001	79.0932
5055001	86.5834
5060001	80.1031
5065001	81.5819
5070001	83.8668
5075001	78.8444
5080001	76.5486
5085001	84.5471
5090001	86.368
5095001	80.3992
5100001	73.3814
5105001	85.3543
5110001	83.0808
5115001	83.4432
5120001	83.2963
5125001	79.5769
5130001	74.1957
5135001	76.7525
5140001	84.7807
5145001	84.6172
5150001	88.6753
5155001	79.9482
5160001	87.8551
5165001	79.7186
5170001	84.0333
5175001	83.805
5180001	81.2635
5185001	33.3704
5190001	86.8695
5195001	77.8637
5200001	73.1156
5205001	86.9747
5210001	86.9025
5215001	75.8971
5220001	76.1227
5225001	70.8616
5230001	70.8823
5235001	72.1127
5240001	71.9456
5245001	82.1858
5250001	72.8893
5255001	81.7833
5260001	59.4083
5265001	56.17
5270001	59.1729
5275001	68.2459
5280001	77.534
5285001	73.1129
5290001	75.2899
5295001	75.2021
5300001	80.9219
5305001	68.9742
5310001	72.6143
5315001	75.7202
5320001	76.2482
5325001	78.5963
5330001	76.2114
5335001	73.8182
5340001	79.6791
5345001	83.2687
5350001	85.478
5355001	74.9731
5360001	79.1282
5365001	76.577
5370001	80.3002
5375001	79.2386
5380001	75.2882
5385001	77.5563
5390001	75.4306
5395001	83.2748
5400001	88.0072
5405001	85.4877
5410001	81.749
5415001	77.5632
5420001	82.7574
5425001	83.1921
5430001	80.2655
5435001	80.4622
5440001	77.0789
5445001	77.8515
5450001	79.632
5455001	81.9085
5460001	83.5412
5465001	76.316
5470001	81.2253
5475001	76.5418
5480001	78.3948
5485001	77.0295
5490001	74.5801
5495001	78.2689
5500001	75.2446
5505001	82.9799
5510001	78.8559
5515001	86.7379
5520001	82.292
5525001	72.8517
5530001	79.7723
5535001	84.6874
5540001	83.6797
5545001	86.6685
5550001	76.7283
5555001	89.0245
5560001	86.3766
5565001	79.0537
5570001	79.5311
5575001	78.3521
5580001	68.3876
5585001	72.1129
5590001	76.337
5595001	74.6302
5600001	74.3092
5605001	75.0801
5610001	70.1478
5615001	81.7017
5620001	77.6722
5625001	84.5236
5630001	67.7388
5635001	75.5708
5640001	62.7427
5645001	83.5903
5650001	75.271
5655001	75.1577
5660001	75.5702
5665001	70.3394
5670001	77.3491
5675001	78.5255
5680001	83.6146
5685001	76.1181
5690001	71.0935
5695001	82.6644
5700001	80.7441
5705001	83.9804
5710001	84.4626
5715001	78.9761
5720001	73.3496
5725001	74.6362
5730001	81.2602
5735001	78.0899
5740001	76.6235
5745001	83.0607
5750001	81.6678
5755001	77.6655
5760001	77.2652
5765001	69.6289
5770001	78.8028
5775001	52.9377
5780001	71.5463
5785001	66.924
5790001	80.2826
5795001	68.7214
5800001	77.5674
5805001	57.5606
5810001	78.3816
5815001	81.7193
5820001	81.3613
5825001	65.5322
5830001	83.7748
5835001	80.8164
5840001	79.1972
5845001	75.9734
5850001	81.8754
5855001	74.9848
5860001	74.1181
5865001	70.1637
5870001	24.4462
5875001	47.6996
5880001	55.1974
5885001	69.8602
5890001	80.4055
5895001	79.0821
5900001	57.3955
5905001	67.9169
5910001	79.0501
5915001	66.7785
5920001	70.677
5925001	74.2322
5930001	62.8134
5935001	78.3232
5940001	77.1127
5945001	59.8979
5950001	65.2341
5955001	76.4786
5960001	74.196
5965001	73.9899
5970001	69.7411
5975001	71.9817
5980001	77.0244
5985001	63.7662
5990001	76.2682
5995001	78.5879
6000001	77.4662
6005001	72.8079
6010001	63.5861
6015001	73.6311
6020001	78.1787
6025001	76.3089
6030001	66.9851
6035001	80.1819
6040001	77.332
6045001	86.9492
6050001	78.0407
6055001	83.5903
6060001	64.038
6065001	73.8503
6070001	61.8702
6075001	77.522
6080001	79.0763
6085001	86.8604
6090001	71.5175
6095001	86.4114
6100001	68.6038
6105001	79.193
6110001	74.1048
6115001	81.2012
6120001	81.0654
6125001	72.8502
6130001	75.0518
6135001	77.9359
6140001	77.5458
6145001	81.508
6150001	72.1243
6155001	82.6955
6160001	73.9103
6165001	73.1314
6170001	83.4169
6175001	73.2461
6180001	73.8886
6185001	75.6326
6190001	73.5877
6195001	72.156
6200001	66.8062
6205001	74.6533
6210001	79.8315
6215001	82.4444
6220001	68.9189
6225001	73.103
6230001	68.5253
6235001	80.8941
6240001	70.8434
6245001	79.6864
6250001	72.1407
6255001	77.27
6260001	71.5325
6265001	60.5857
6270001	65.8297
6275001	69.7605
6280001	81.7931
6285001	78.7198
6290001	78.1525
6295001	75.3251
6300001	80.0494
6305001	78.8056
6310001	70.0476
6315001	67.3028
6320001	70.905
6325001	79.0016
6330001	68.8614
6335001	61.703
6340001	79.1941
6345001	78.2746
6350001	53.9986
6355001	74.2191
6360001	67.3201
6365001	62.8051
6370001	70.9961
6375001	62.6998
6380001	71.4607
6385001	77.7591
6390001	71.5263
6395001	34.168
6400001	70.6864
6405001	77.959
6410001	67.3649
6415001	72.0031
6420001	78.0794
6425001	83.9652
6430001	84.1781
6435001	68.2605
6440001	80.0855
6445001	76.6991
6450001	85.7047
6455001	87.5922
6460001	83.7325
6465001	78.3733
6470001	79.778
6475001	83.2408
6480001	67.2056
6485001	65.7247
6490001	69.8188
6495001	79.9268
6500001	63.1723
6505001	80.5341
6510001	44.9229
6515001	13.1065
6520001	80.375
6525001	70.1698
6530001	64.2641
6535001	78.5187
6540001	71.4797
6545001	68.4731
6550001	82.3158
6555001	70.4109
6560001	76.658
6565001	76.2457
6570001	78.9703
6575001	76.4931
6580001	77.8852
6585001	73.2146
6590001	81.6569
6595001	74.6608
6600001	82.9191
6605001	79.3726
6610001	83.1612
6615001	82.0838
6620001	69.3316
6625001	75.1864
6630001	69.0728
6635001	79.8587
6640001	85.8837
6645001	78.3465
6650001	67.4484
6655001	81.1301
6660001	83.442
6665001	81.1992
6670001	73.477
6675001	71.8514
6680001	64.2747
6685001	62.7843
6690001	70.9941
6695001	76.2877
6700001	77.0276
6705001	63.0647
6710001	77.0953
6715001	82.1746
6720001	75.8811
6725001	82.1046
6730001	80.3493
6735001	87.2105
6740001	84.1781
6745001	83.1246
6750001	65.8171
6755001	82.1156
6760001	77.8251
6765001	79.0589
6770001	75.0379
6775001	66.278
6780001	69.0573
6785001	80.5194
6790001	80.555
6795001	48.3117
6800001	28.9722
6805001	52.3259
6810001	88.0351
6815001	90.9372
6820001	90.8425
6825001	65.2943
6830001	72.164
6835001	69.6503
6840001	76.0783
6845001	80.4825
6850001	68.0367
6855001	75.1528
6860001	75.9257
6865001	68.5814
6870001	68.2211
6875001	82.3492
6880001	79.2955
6885001	84.5556
6890001	80.0139
6895001	77.364
6900001	75.539
6905001	84.3996
6910001	67.5745
6915001	75.9769
6920001	86.7974
6925001	79.0755
6930001	87.9566
6935001	84.497
6940001	68.5494
6945001	84.7209
6950001	27.3589
6955001	72.545
6960001	69.5521
6965001	83.434
6970001	85.2641
6975001	86.0847
6980001	72.755
6985001	72.2387
6990001	76.2481
6995001	89.5367
7000001	81.2406
7005001	88.1307
7010001	76.9165
7015001	73.2518
7020001	79.196
7025001	67.5646
7030001	66.5316
7035001	53.2667
7040001	69.2402
7045001	57.2394
7050001	71.7594
7055001	81.4082
7060001	82.3266
7065001	78.4698
7070001	70.2309
7075001	85.4992
7080001	86.114
7085001	87.9134
7090001	89.7168
7095001	86.1382
7100001	87.1645
7105001	82.93
7110001	83.9973
7115001	88.7843
7120001	82.9306
7125001	86.655
7130001	85.3211
7135001	91.9554
7140001	86.5482
7145001	89.0634
7150001	88.3198
7155001	83.8856
7160001	87.3883
7165001	86.4153
7170001	86.0159
7175001	83.0002
7180001	81.0754
7185001	74.6493
7190001	87.5281
7195001	83.6636
7200001	75.8245
7205001	83.7108
7210001	80.0818
7215001	88.9177
7220001	85.4572
7225001	73.288
7230001	82.1774
7235001	90.0737
7240001	87.6661
7245001	13.21
7250001	59.2836
7255001	76.3483
7260001	77.1486
7265001	29.6265
7270001	82.3619
7275001	62.3855
7280001	84.2281
7285001	80.5618
7290001	81.4833
7295001	85.027
7300001	87.4937
7305001	84.8179
7310001	92.5172
7315001	93.0101
7320001	93.2548
7325001	80.1634
7330001	83.2524
7335001	85.4214
7340001	83.3434
7345001	86.6668
7350001	88.4536
7355001	87.6414
7360001	28.363
7365001	72.886
7370001	64.2129
7375001	77.6546
7380001	82.46
7385001	76.887
7390001	82.0007
7395001	77.9227
7400001	80.0919
7405001	78.3804
7410001	86.9164
7415001	85.0469
7420001	86.5337
7425001	83.9382
7430001	86.4889
7435001	86.7879
7440001	90.1325
7445001	88.1836
7450001	89.0173
7455001	91.2226
7460001	89.7356
7465001	89.4184
7470001	87.8946
7475001	89.5828
7480001	80.6591
7485001	87.2221
7490001	88.2339
7495001	87.4681
7500001	84.6394
7505001	80.3595
7510001	91.3645
7515001	84.7433
7520001	83.8225
7525001	89.2405
7530001	83.5923
7535001	79.951
7540001	80.762
7545001	84.5992
7550001	78.5717
7555001	83.3769
7560001	74.583
7565001	78.4541
7570001	88.9444
7575001	82.1506
7580001	90.8071
7585001	80.4212
7590001	87.1007
7595001	89.6143
7600001	20.3553
7605001	83.2558
7610001	63.7486
7615001	67.8907
7620001	81.1855
7625001	77.4258
7630001	83.9031
7635001	80.1044
7640001	88.8507
7645001	89.0257
7650001	76.4242
7655001	88.9931
7660001	23.7733
7665001	90.5052
7670001	92.6428
7675001	81.4476
7680001	68.5891
7685001	61.9433
7690001	76.7529
7695001	71.9946
7700001	72.5599
7705001	76.0202
7710001	79.827
7715001	54.0803
7720001	87.208
7725001	42.3111
7730001	59.2992
7735001	68.5957
7740001	71.7863
7745001	82.3669
7750001	74.7191
7755001	74.5346
7760001	61.0463
7765001	68.2931
7770001	79.6421
7775001	60.2312
7780001	58.6153
7785001	80.5256
7790001	68.6892
7795001	79.3605
7800001	74.3154
7805001	71.1615
7810001	58.8719
7815001	70.749
7820001	63.1121
7825001	69.3679
7830001	74.3304
7835001	70.8851
7840001	39.5157
7845001	11.8081
7850001	26.8359
7855001	62.0735
7860001	12.7493
7865001	37.2975
7870001	69.9345
7875001	69.9618
7880001	73.8364
7885001	67.6314
7890001	56.7815
7895001	60.7115
7900001	73.5171
7905001	71.2977
7910001	75.456
7915001	82.2414
7920001	78.4004
7925001	82.4769
7930001	82.6972
7935001	84.4397
7940001	84.8375
7945001	88.3528
7950001	78.3704
7955001	78.2235
7960001	82.3664
7965001	84.9558
7970001	78.6928
7975001	82.2067
7980001	83.5477
7985001	87.4919
7990001	91
7995001	88.0482
8000001	85.0304
8005001	80.1864
8010001	73.6301
8015001	86.6945
8020001	81.9164
8025001	82.6714
8030001	82.867
8035001	16.8726
8040001	42.6709
8045001	86.5494
8050001	80.6169
8055001	79.9289
8060001	82.5923
8065001	89.857
8070001	85.5732
8075001	84.9376
8080001	86.5307
8085001	85.3804
8090001	85.7919
8095001	80.2721
8100001	80.808
8105001	21.8228
8110001	19.0855
8115001	48.2336
8120001	12.78
8125001	10.028
8130001	49.8581
8135001	63.8457
8140001	58.6805
8145001	61.0544
8150001	68.0149
8155001	66.3845
8160001	55.2579
8165001	73.6955
8170001	72.7394
8175001	71.8601
8180001	63.1004
8185001	59.8735
8190001	72.9374
8195001	66.3139
8200001	63.0908
8205001	65.6185
8210001	56.6196
8215001	67.5704
8220001	57.1561
8225001	61.3067
8230001	69.5406
8235001	66.2247
8240001	64.366
8245001	75.3614
8250001	70.1907
8255001	67.9268
8260001	66.597
8265001	56.4007
8270001	62.446
8275001	61.2955
8280001	74.1593
8285001	70.7725
8290001	64.2285
8295001	67.4871
8300001	73.8995
8305001	69.5004
8310001	60.7626
8315001	58.9436
8320001	63.0097
8325001	62.0361
8330001	62.7779
8335001	66.0279
8340001	68.5608
8345001	62.4856
8350001	53.7736
8355001	52.0606
8360001	46.0093
8365001	49.9233
8370001	56.2371
8375001	64.0174
8380001	63.7271
8385001	59.7044
8390001	58.0907
8395001	60.324
8400001	58.5085
8405001	55.6403
8410001	45.4217
8415001	49.4903
8420001	65.3331
8425001	46.916
8430001	57.7122
8435001	66.313
8440001	62.3632
8445001	66.9217
8450001	58.4695
8455001	68.4083
8460001	62.5412
8465001	46.1605
8470001	50.8896
8475001	65.3156
8480001	61.6141
8485001	64.0715
8490001	65.8446
8495001	68.4973
8500001	52.1645
8505001	62.4877
8510001	62.7469
8515001	59.9336
8520001	42.2806
8525001	50.021
8530001	63.9719
8535001	52.8766
8540001	53.037
8545001	76.1582
8550001	68.3311
8555001	53.8373
8560001	59.2669
8565001	53.5794
8570001	63.1835
8575001	62.3942
8580001	63.842
8585001	57.4998
8590001	51.2522
8595001	44.39
8600001	64.458
8605001	50.7205
8610001	53.4888
8615001	51.6555
8620001	61.2603
8625001	38.6613
8630001	48.8367
8635001	50.0358
8640001	61.1548
8645001	28.0812
8650001	54.624
8655001	59.4773
8660001	51.6313
8665001	53.5053
8670001	65.3213
8675001	63.3123
8680001	55.059
8685001	46.8073
8690001	54.7481
8695001	45.3332
8700001	54.1455
8705001	45.4636
8710001	53.9667
8715001	46.1518
8720001	55.1962
8725001	57.3672
8730001	59.1235
8735001	54.5922
8740001	53.8587
8745001	43.1129
8750001	43.3521
8755001	59.1811
8760001	61.2407
8765001	71.9885
8770001	36.2107
8775001	49.2261
8780001	53.2866
8785001	45.234
8790001	51.9332
8795001	51.4061
8800001	47.7033
8805001	53.3667
8810001	65.1312
8815001	57.0603
8820001	52.0212
8825001	57.3474
8830001	64.4514
8835001	45.0848
8840001	50.5305
8845001	35.4192
8850001	51.4891
8855001	75.1748
8860001	78.3216
8865001	74.3188
8870001	78.5244
8875001	77.1434
8880001	72.1794
8885001	76.8424
8890001	74.7196
8895001	72.2455
8900001	78.8756
8905001	74.0465
8910001	71.4685
8915001	74.9356
8920001	75.8427
8925001	73.5294
8930001	78.9652
8935001	74.4977
8940001	70.731
8945001	75.7879
8950001	75.5198
8955001	68.0687
8960001	75.4602
8965001	73.8711
8970001	70.2112
8975001	72.3911
8980001	71.6282
8985001	67.2703
8990001	73.0817
8995001	72.6759
9000001	69.0899
9005001	73.5389
9010001	71.3557
9015001	68.5086
9020001	74.5288
9025001	71.7157
9030001	69.5807
9035001	67.6731
9040001	69.3232
9045001	69.7312
9050001	75.1239
9055001	74.4077
9060001	71.8628
9065001	76.1898
9070001	74.6308
9075001	69.751
9080001	77.355
9085001	74.6281
9090001	69.9305
9095001	76.9987
9100001	77.8163
9105001	71.097
9110001	76.9769
9115001	74.7219
9120001	70.9854
9125001	76.6778
9130001	70.4463
9135001	63.7991
9140001	67.3955
9145001	67.5117
9150001	65.2105
9155001	65.0077
9160001	66.5271
9165001	63.8947
9170001	71.1471
9175001	71.9721
9180001	72.0508
9185001	75.9089
9190001	73.195
9195001	68.3108
9200001	68.628
9205001	71.3887
9210001	75.8326
9215001	79.6917
9220001	77.2735
9225001	77.4364
9230001	73.4614
9235001	76.7957
9240001	75.2568
9245001	76.202
9250001	71.8677
9255001	71.7169
9260001	70.5818
9265001	67.7986
9270001	65.8193
9275001	66.1942
9280001	64.9167
9285001	68.633
9290001	67.2953
9295001	71.2376
9300001	73.0024
9305001	71.1533
9310001	73.4145
9315001	72.3328
9320001	71.5551
9325001	75.5135
9330001	72.4232
9335001	67.4484
9340001	69.3743
9345001	71.2568
9350001	67.3554
9355001	72.7225
9360001	69.6132
9365001	70.267
9370001	76.642
9375001	69.9122
9380001	70.6903
9385001	71.9781
9390001	68.231
9395001	72.3381
9400001	71.87
9405001	75.7064
9410001	76.6562
9415001	73.0737
9420001	71.7421
9425001	71.6564
9430001	70.3377
9435001	74.0966
9440001	74.0811
9445001	69.8513
9450001	75.7925
9455001	73.3357
9460001	71.7828
9465001	75.0859
9470001	73.3723
9475001	76.0497
9480001	77.6057
9485001	76.9298
9490001	76.3474
9495001	74.4116
9500001	72.357
9505001	71.9915
9510001	72.4453
9515001	70.842
9520001	72.6011
9525001	74.9089
9530001	73.9081
9535001	76.3346
9540001	76.6049
9545001	74.7146
9550001	73.5272
9555001	71.5734
9560001	71.9055
9565001	72.9946
9570001	70.228
9575001	75.3277
9580001	77.3086
9585001	74.5019
9590001	74.9006
9595001	74.5659
9600001	71.0828
9605001	74.9903
9610001	75.1052
9615001	67.7398
9620001	71.5887
9625001	69.4941
9630001	65.0879
9635001	74.5289
9640001	69.8192
9645001	67.1665
9650001	70.9512
9655001	70.5737
9660001	69.4583
9665001	72.793
9670001	69.9225
9675001	68.6492
9680001	74.5305
9685001	72.1178
9690001	70.2263
9695001	71.4992
9700001	74.5355
9705001	76.367
9710001	76.4974
9715001	74.2292
9720001	74.6273
9725001	76.0264
9730001	73.5353
9735001	71.7179
9740001	68.1835
9745001	71.6375
9750001	70.184
9755001	74.141
9760001	72.1552
9765001	76.2942
9770001	76.3758
9775001	70.8014
9780001	71.1686
9785001	68.303
9790001	67.6829
9795001	68.9911
9800001	68.2949
9805001	70.5612
9810001	75.0895
9815001	73.8766
9820001	72.0455
9825001	72.8999
9830001	68.9281
9835001	68.1336
9840001	71.2011
9845001	69.7723
9850001	70.4008
9855001	67.8396
9860001	67.8338
9865001	69.16
9870001	66.8882
9875001	67.2829
9880001	66.8099
9885001	73.1584
9890001	72.6853
9895001	74.7058
9900001	75.8955
9905001	73.398
9910001	71.8734
9915001	73.7737
9920001	69.573
9925001	60.9071
9930001	60.2821
9935001	59.4589
9940001	63.2621
9945001	69.7667
9950001	70.7892
9955001	67.5724
9960001	70.4724
9965001	68.5191
9970001	69.1187
[truncated: 9,895 more rows]

## Sheet: Suppl_Fig_8_CENP-A
Supplementary Figure 8: The cattle Y-chromosome centromere: CENP-A
COLUMN	DESCRIPTION
chr	chromosome ID
start	position start
end	position end
peak	CENP-A peak at the specified position
chr	start	end	peak
cattle-Y	1	20415	1469
cattle-Y	37352	38000	11
cattle-Y	146500	146967	39
cattle-Y	171950	173356	43
cattle-Y	199867	205532	124
cattle-Y	229290	229963	20
cattle-Y	233429	233855	37
cattle-Y	256990	257519	15
cattle-Y	381199	382109	21
cattle-Y	435089	436607	25
cattle-Y	478515	480560	232
cattle-Y	489682	490086	38
cattle-Y	562465	562924	93
cattle-Y	574146	574925	49
cattle-Y	612339	612826	62
cattle-Y	747240	750802	76
cattle-Y	756094	757087	21
cattle-Y	915121	915533	18
cattle-Y	1020744	1021965	11
cattle-Y	1036700	1037617	10
cattle-Y	1057751	1058324	22
cattle-Y	1068940	1069552	16
cattle-Y	1095801	1096622	9
cattle-Y	1203170	1203696	42
cattle-Y	1220671	1223018	7
cattle-Y	1261287	1262970	26
cattle-Y	1375699	1376521	33
cattle-Y	1488357	1488853	19
cattle-Y	1514943	1515694	24
cattle-Y	1572221	1572904	8
cattle-Y	1926553	1926964	37
cattle-Y	2035383	2035795	60
cattle-Y	2216292	2216729	49
cattle-Y	2901633	2902165	21
cattle-Y	3005264	3005796	62
cattle-Y	3008187	3008675	22
cattle-Y	3124097	3125035	59
cattle-Y	3237090	3238457	22
cattle-Y	3424661	3425496	53
cattle-Y	3696289	3696862	9
cattle-Y	3769625	3770218	74
cattle-Y	3809985	3813341	159
cattle-Y	3867882	3868349	34
cattle-Y	3884509	3885070	10
cattle-Y	3904415	3904868	51
cattle-Y	4276100	4277340	7
cattle-Y	4478511	4480397	14
cattle-Y	4638245	4638734	95
cattle-Y	4661511	4662106	34
cattle-Y	4721209	4721990	97
cattle-Y	5112133	5112611	10
cattle-Y	5129149	5129591	64
cattle-Y	5279474	5292819	581
cattle-Y	5575857	5576657	54
cattle-Y	5718801	5719237	19
cattle-Y	5833207	5833724	34
cattle-Y	5915866	5916693	107
cattle-Y	5931270	5931772	40
cattle-Y	6212232	6212607	18
cattle-Y	6252927	6253288	12
cattle-Y	6720816	6721361	65
cattle-Y	6724247	6724925	17
cattle-Y	6832684	6833702	9
cattle-Y	6837270	6838190	8
cattle-Y	6957346	6958318	8
cattle-Y	7051960	7053168	4
cattle-Y	7388081	7389680	5
cattle-Y	7822625	7822991	31
cattle-Y	7914059	7915459	5
cattle-Y	7946545	7947643	4
cattle-Y	8029831	8030725	6
cattle-Y	8488111	8490083	5
cattle-Y	8534424	8534977	95
cattle-Y	8543712	8544574	7
cattle-Y	8547409	8548274	13
cattle-Y	8612181	8613434	4
cattle-Y	8777931	8778562	10
cattle-Y	13191869	13193004	42
cattle-Y	13197479	13198548	23
cattle-Y	13203113	13204251	23
cattle-Y	13208720	13209848	39
cattle-Y	13217706	13218832	57
cattle-Y	13223319	13224452	51
cattle-Y	13230603	13231760	48
cattle-Y	13232912	13234026	36
cattle-Y	13240250	13241266	39
cattle-Y	13247526	13248652	39
cattle-Y	13254817	13255962	43
cattle-Y	13260444	13261576	54
cattle-Y	13272809	13273925	52
cattle-Y	13280100	13281245	55
cattle-Y	13287425	13288541	60
cattle-Y	13289652	13290809	57
cattle-Y	13291919	13293077	46
cattle-Y	13294252	13295284	30
cattle-Y	13299867	13300834	14
cattle-Y	13305479	13306503	41
cattle-Y	13314468	13315529	43
cattle-Y	13320033	13321180	46
cattle-Y	13325713	13326820	48
cattle-Y	13331280	13332437	59
cattle-Y	13336962	13337994	32
cattle-Y	13342552	13343712	69
cattle-Y	13349888	13351004	44
cattle-Y	13365595	13366755	54
cattle-Y	13372948	13374073	46
cattle-Y	13375161	13376314	57
cattle-Y	13377484	13378572	37
cattle-Y	13379724	13380840	47
cattle-Y	13382015	13383108	45
cattle-Y	13384219	13385272	29
cattle-Y	13389905	13390932	39
cattle-Y	13395527	13396552	40
cattle-Y	13404521	13405587	44
cattle-Y	13410144	13411214	44
cattle-Y	13415733	13416779	44
cattle-Y	13421389	13422399	29
cattle-Y	13426974	13428090	51
cattle-Y	13434276	13435404	58
cattle-Y	13594451	13594886	27
cattle-Y	13729727	13730305	17
cattle-Y	13768386	13769030	12
cattle-Y	13775783	13776371	15
cattle-Y	13782963	13783716	30
cattle-Y	13790532	13791057	28
cattle-Y	13819888	13820426	9
cattle-Y	13834521	13835109	13
cattle-Y	13841698	13842451	12
cattle-Y	13849044	13849802	17
cattle-Y	13856386	13857067	14
cattle-Y	13867389	13867978	12
cattle-Y	13898801	13899232	12
cattle-Y	13904299	13904734	15
cattle-Y	13909759	13910300	12
cattle-Y	13920590	13921239	11
cattle-Y	13937181	13937822	10
cattle-Y	13948111	13948722	15
cattle-Y	13953527	13954240	9
cattle-Y	13988465	13989131	15
cattle-Y	14101151	14101698	14
cattle-Y	15196670	15197215	9
cattle-Y	15260317	15260706	23
cattle-Y	15264011	15264610	26
cattle-Y	15308645	15309066	22
cattle-Y	15312385	15312885	22
cattle-Y	15319890	15320365	13
cattle-Y	15323595	15324110	15
cattle-Y	15334815	15335355	13
cattle-Y	15338565	15339070	25
cattle-Y	15342305	15342671	24
cattle-Y	15345999	15346459	22
cattle-Y	15349739	15350338	23
cattle-Y	15353469	15353891	21
cattle-Y	15357209	15357706	22
cattle-Y	15368482	15369010	10
cattle-Y	15404678	15405245	15
cattle-Y	15462477	15463005	12
cattle-Y	15524828	15525405	16
cattle-Y	15541282	15541765	11
cattle-Y	15554869	15555508	9
cattle-Y	15571553	15572131	15
cattle-Y	15602129	15602776	11
cattle-Y	15613120	15613791	16
cattle-Y	15751653	15752084	13
cattle-Y	15755393	15755909	11
cattle-Y	15800154	15800680	11
cattle-Y	15826380	15826843	11
cattle-Y	15848817	15849267	12
cattle-Y	15860036	15860503	11
cattle-Y	15889969	15890476	11
cattle-Y	15912398	15912937	8
cattle-Y	15919882	15920398	11
cattle-Y	15934839	15935289	13
cattle-Y	15938582	15938981	11
cattle-Y	16003817	16004468	13
cattle-Y	16007758	16008345	15
cattle-Y	16011632	16012087	20
cattle-Y	16015512	16016160	20
cattle-Y	16049045	16049530	11
cattle-Y	16052909	16053555	25
cattle-Y	16326103	16326744	16
cattle-Y	16489842	16490420	13
cattle-Y	16493583	16494277	9
cattle-Y	16508518	16509020	10
cattle-Y	16537534	16538133	29
cattle-Y	16543033	16543564	27
cattle-Y	16548350	16548944	31
cattle-Y	16554014	16554443	29
cattle-Y	16559520	16560076	30
cattle-Y	16565019	16565441	29
cattle-Y	16570528	16570995	29
cattle-Y	16576010	16576462	30
cattle-Y	16581465	16581938	24
cattle-Y	16586843	16587524	29
cattle-Y	16592489	16592959	26
cattle-Y	16598069	16598435	20
cattle-Y	16603461	16604074	27
cattle-Y	16608922	16609429	31
cattle-Y	16614499	16614976	30
cattle-Y	16619920	16620475	23
cattle-Y	16625332	16625981	30
cattle-Y	16630831	16631425	25
cattle-Y	16636417	16637111	30
cattle-Y	16641912	16642606	37
cattle-Y	16647411	16647918	32
cattle-Y	16652991	16653413	28
cattle-Y	16658405	16658925	29
cattle-Y	16773802	16774379	20
cattle-Y	17138204	17138832	31
cattle-Y	17144150	17144858	21
cattle-Y	17151129	17151630	9
cattle-Y	17160268	17161906	47
cattle-Y	17167751	17169268	5
cattle-Y	17355833	17357103	113
cattle-Y	17444980	17445953	8
cattle-Y	17524739	17526009	113
cattle-Y	17567671	17569330	91
cattle-Y	17572495	17573905	31
cattle-Y	17575045	17576945	60
cattle-Y	17596301	17596937	20
cattle-Y	17597417	17598086	5
cattle-Y	17606222	17607230	40
cattle-Y	17616030	17616873	40
cattle-Y	17639950	17641511	22
cattle-Y	17652069	17652692	8
cattle-Y	17674556	17675273	28
cattle-Y	17684697	17685186	17
cattle-Y	17692790	17694427	56
cattle-Y	17697736	17698916	6
cattle-Y	17699475	17700646	16
cattle-Y	17707612	17708971	44
cattle-Y	17721193	17721633	12
cattle-Y	17728334	17728795	15
cattle-Y	17766457	17767318	6
cattle-Y	17770156	17770550	19
cattle-Y	17777793	17778201	14
cattle-Y	17789830	17790518	6
cattle-Y	17791108	17791861	103
cattle-Y	17808705	17809700	5
cattle-Y	17816595	17817356	89
cattle-Y	17817523	17817798	17
cattle-Y	17821763	17822577	6
cattle-Y	17823784	17824218	13
cattle-Y	17836419	17836740	13
cattle-Y	17840774	17841510	5
cattle-Y	17845238	17846187	5
cattle-Y	17858097	17858862	5
cattle-Y	17859711	17860429	8
cattle-Y	17866014	17866714	5
cattle-Y	17867948	17868237	15
cattle-Y	17873456	17874233	6
cattle-Y	17876928	17877698	5
cattle-Y	17878903	17880028	7
cattle-Y	17885238	17886211	9
cattle-Y	17971412	17972068	7
cattle-Y	17974352	17975624	112
cattle-Y	17979753	17980414	18
cattle-Y	18077089	18078051	4
cattle-Y	18090714	18091400	9
cattle-Y	18092651	18093153	15
cattle-Y	18101718	18103225	89
cattle-Y	18108138	18109132	14
cattle-Y	18116242	18117741	98
cattle-Y	18121831	18123330	91
cattle-Y	18127415	18128941	67
cattle-Y	18130266	18130969	16
cattle-Y	18133323	18134846	72
cattle-Y	18139100	18139610	13
cattle-Y	18174557	18175076	10
cattle-Y	18182953	18185098	49
cattle-Y	18188725	18189621	74
cattle-Y	18200357	18200872	26
cattle-Y	18205287	18205800	20
cattle-Y	18210227	18210760	21
cattle-Y	18226213	18227629	5
cattle-Y	18311942	18312912	9
cattle-Y	18391795	18393087	86
cattle-Y	18448069	18449325	64
cattle-Y	18452754	18454118	22
cattle-Y	18455265	18456990	74
cattle-Y	18464227	18465181	7
cattle-Y	18469279	18470857	65
cattle-Y	18476812	18478373	51
cattle-Y	18480085	18481557	56
cattle-Y	18487592	18489006	71
cattle-Y	18489655	18490601	6
cattle-Y	18495130	18496528	63
cattle-Y	18497072	18498038	5
cattle-Y	18503443	18504011	30
cattle-Y	18591781	18592410	25
cattle-Y	18594884	18595619	16
cattle-Y	18601802	18602342	15
cattle-Y	18607905	18608446	17
cattle-Y	18610928	18611627	12
cattle-Y	18627190	18627749	19
cattle-Y	18636584	18637269	15
cattle-Y	18653749	18654335	17
cattle-Y	18673129	18673875	32
cattle-Y	18683877	18684707	39
cattle-Y	18694619	18695380	43
cattle-Y	18726062	18726782	39
cattle-Y	18737677	18738182	21
cattle-Y	18745572	18746210	28
cattle-Y	18747625	18749212	71
cattle-Y	18754283	18755722	21
cattle-Y	18762728	18764007	38
cattle-Y	18774825	18775528	8
cattle-Y	18819083	18820057	10
cattle-Y	18908255	18909523	88
cattle-Y	18914397	18916629	53
cattle-Y	18921025	18922685	5
cattle-Y	18928573	18929827	86
cattle-Y	19049954	19051226	88
cattle-Y	19061768	19063379	55
cattle-Y	19064483	19066398	94
cattle-Y	19073469	19075218	78
cattle-Y	19075702	19076665	7
cattle-Y	19081194	19082748	68
cattle-Y	19088670	19090242	71
cattle-Y	19097032	19097529	23
cattle-Y	19103039	19103661	18
cattle-Y	19118439	19119547	33
cattle-Y	19211305	19211794	30
cattle-Y	19218705	19219514	13
cattle-Y	19236253	19236733	22
cattle-Y	19239440	19240248	96
cattle-Y	19243989	19244502	24
cattle-Y	19255749	19256275	22
cattle-Y	19262079	19262584	17
cattle-Y	19271332	19271837	17
cattle-Y	19280416	19281077	26
cattle-Y	19289682	19290277	23
cattle-Y	19316382	19317097	9
cattle-Y	19323754	19324520	7
cattle-Y	19336545	19337541	11
cattle-Y	19425618	19426894	96
cattle-Y	19430967	19431632	21
cattle-Y	19432795	19433466	14
cattle-Y	19433930	19434634	5
cattle-Y	19506757	19507550	7
cattle-Y	19554128	19554653	10
cattle-Y	19663038	19663768	6
cattle-Y	19674025	19675526	105
cattle-Y	19684149	19685641	51
cattle-Y	19690876	19693176	238
cattle-Y	19693838	19695083	98
cattle-Y	19700385	19701877	55
cattle-Y	19708344	19709877	77
cattle-Y	19716303	19717809	77
cattle-Y	19719199	19719905	21
cattle-Y	19738049	19738554	20
cattle-Y	19746403	19746878	10
cattle-Y	19752163	19753869	65
cattle-Y	19755620	19757596	165
cattle-Y	19782030	19783320	29
cattle-Y	19785138	19787400	28
cattle-Y	19792833	19794113	92
cattle-Y	19877569	19878559	9
cattle-Y	19957351	19958633	90
cattle-Y	19984618	19985877	75
cattle-Y	19988799	19990672	33
cattle-Y	19991781	19993649	92
cattle-Y	19994126	19995766	3
cattle-Y	20144186	20144982	64
cattle-Y	20251764	20252344	12
cattle-Y	20266051	20266626	23
cattle-Y	20283858	20284571	23
cattle-Y	20293242	20293874	27
cattle-Y	20302628	20303260	29
cattle-Y	20320691	20321256	20
cattle-Y	20330057	20330626	31
cattle-Y	20437432	20438053	45
cattle-Y	20482733	20484437	106
cattle-Y	20485471	20486161	30
cattle-Y	20524333	20525140	47
cattle-Y	20572322	20573003	23
cattle-Y	20586597	20587478	17
cattle-Y	20588887	20589436	9
cattle-Y	20683698	20684331	22
cattle-Y	20713676	20714341	33
cattle-Y	20720295	20720967	37
cattle-Y	20732225	20733602	11
cattle-Y	20756968	20757498	8
cattle-Y	20759604	20760163	8
cattle-Y	20776807	20777613	8
cattle-Y	20810484	20811353	22
cattle-Y	20825476	20825917	12
cattle-Y	20837568	20838086	19
cattle-Y	20848022	20850304	237
cattle-Y	20855380	20857612	190
cattle-Y	20863378	20864030	17
cattle-Y	20877550	20878219	15
cattle-Y	20879809	20880251	24
cattle-Y	20887074	20887693	11
cattle-Y	20895181	20895782	28
cattle-Y	20899205	20900775	37
cattle-Y	20906684	20908349	82
cattle-Y	20996388	20997866	11
cattle-Y	20999386	21001243	22
cattle-Y	21002731	21003230	11
cattle-Y	21013338	21013821	20
cattle-Y	21019957	21021696	24
cattle-Y	21023399	21024283	23
cattle-Y	21025984	21026868	23
cattle-Y	21029405	21030694	105
cattle-Y	21114941	21115934	9
cattle-Y	21122784	21123321	25
cattle-Y	21132485	21133018	10
cattle-Y	21133281	21133692	15
cattle-Y	21150418	21151726	169
cattle-Y	21157264	21158449	14
cattle-Y	21160217	21160851	62
cattle-Y	21161276	21162754	13
cattle-Y	21163695	21164185	11
cattle-Y	21164440	21164837	17
cattle-Y	21168324	21169206	19
cattle-Y	21170523	21171394	57
cattle-Y	21171837	21173313	14
cattle-Y	21174155	21174743	17
cattle-Y	21175102	21175422	18
cattle-Y	21188768	21190029	12
cattle-Y	21192134	21193717	11
cattle-Y	21195183	21195812	59
cattle-Y	21196255	21197242	9
cattle-Y	21198639	21199168	12
cattle-Y	21199506	21199838	15
cattle-Y	21204955	21206234	15
cattle-Y	21213210	21214438	10
cattle-Y	21216619	21218005	18
cattle-Y	21219611	21220279	59
cattle-Y	21220722	21222192	12
cattle-Y	21223082	21223576	10
cattle-Y	21266908	21268118	15
cattle-Y	21273054	21274365	14
cattle-Y	21276121	21276654	58
cattle-Y	21277052	21278637	21
cattle-Y	21279543	21280039	9
cattle-Y	21308172	21309004	21
cattle-Y	21312567	21313314	5
cattle-Y	21316715	21318186	18
cattle-Y	21319164	21319711	14
cattle-Y	21320109	21320379	16
cattle-Y	21343507	21344752	14
cattle-Y	21352815	21354075	14
cattle-Y	21356249	21357554	17
cattle-Y	21359677	21360931	12
cattle-Y	21362739	21363315	53
cattle-Y	21363832	21365300	13
cattle-Y	21366212	21366733	13
cattle-Y	21367071	21367399	15
cattle-Y	21388171	21389396	6
cattle-Y	21391141	21391946	125
cattle-Y	21392389	21393842	13
cattle-Y	21394783	21395275	9
cattle-Y	21395556	21395943	27
cattle-Y	21397254	21397975	5
cattle-Y	21401055	21402305	17
cattle-Y	21404925	21406376	17
cattle-Y	21407361	21407846	17
cattle-Y	21408225	21408496	21
cattle-Y	21414235	21415826	89
cattle-Y	21419576	21420865	91
cattle-Y	21424932	21426519	88
cattle-Y	21438689	21439496	62
cattle-Y	21460200	21460871	62
cattle-Y	21497569	21498497	3
cattle-Y	21555418	21556132	53
cattle-Y	21571708	21573214	260
cattle-Y	21597765	21598215	11
cattle-Y	21603841	21604829	33
cattle-Y	21614103	21614987	4
cattle-Y	21615490	21616856	74
cattle-Y	21620741	21622340	7
cattle-Y	21622952	21624890	78
cattle-Y	21626034	21627610	61
cattle-Y	21633697	21634963	94
cattle-Y	21660924	21662176	106
cattle-Y	21726267	21726664	10
cattle-Y	21741502	21742494	11
cattle-Y	21832380	21833649	84
cattle-Y	21836039	21836673	20
cattle-Y	21889297	21890117	5
cattle-Y	21900283	21902575	230
cattle-Y	21907923	21909421	78
cattle-Y	21914785	21916271	75
cattle-Y	21918291	21919291	25
cattle-Y	21922974	21924527	96
cattle-Y	21925921	21926628	23
cattle-Y	21961339	21961843	14
cattle-Y	21969147	21969664	17
cattle-Y	21977352	21977875	19
cattle-Y	21981221	21982747	17
cattle-Y	21992739	21994174	19
cattle-Y	22013484	22015512	28
cattle-Y	22016213	22018863	30
cattle-Y	22024753	22026601	152
cattle-Y	22111318	22112308	11
cattle-Y	22191337	22192581	95
cattle-Y	22312478	22313718	81
cattle-Y	22317193	22318587	29
cattle-Y	22319718	22321593	85
cattle-Y	22330151	22331787	72
cattle-Y	22332885	22334808	57
cattle-Y	22341847	22343744	61
cattle-Y	22344283	22345261	4
cattle-Y	22349783	22351218	76
cattle-Y	22357237	22358720	81
cattle-Y	22359223	22360873	5
cattle-Y	22362710	22364204	76
cattle-Y	22371897	22372377	12
cattle-Y	22414986	22415864	69
cattle-Y	22436370	22437193	48
cattle-Y	22445081	22445874	139
cattle-Y	22449898	22450572	60
cattle-Y	22467127	22467946	126
cattle-Y	22472113	22472657	56
cattle-Y	22477277	22477753	7
cattle-Y	22485784	22486468	6
cattle-Y	22500723	22501997	6
cattle-Y	22510400	22511045	8
cattle-Y	22516782	22518061	5
cattle-Y	22546504	22547224	15
cattle-Y	22559467	22559978	21
cattle-Y	22580603	22581348	15
cattle-Y	22585418	22586102	6
cattle-Y	22591522	22592273	12
cattle-Y	22595424	22596123	9
cattle-Y	22597249	22598832	14
cattle-Y	22601767	22603380	11
cattle-Y	22605754	22606206	12
cattle-Y	22628270	22629797	101
cattle-Y	22635162	22636769	86
cattle-Y	22638982	22640210	17
cattle-Y	22640866	22641565	34
cattle-Y	22656692	22657361	14
cattle-Y	22673994	22674536	14
cattle-Y	22681500	22682029	8
cattle-Y	22686389	22686917	9
cattle-Y	22691259	22691805	15
cattle-Y	22694691	22695241	17
cattle-Y	22704808	22705704	17
cattle-Y	22709115	22710579	14
cattle-Y	22713083	22714631	48
cattle-Y	22716704	22718242	48
cattle-Y	22724224	22725800	41
cattle-Y	22727870	22729478	42
cattle-Y	22734106	22734705	21
cattle-Y	22740244	22741726	16
cattle-Y	22743383	22744772	23
cattle-Y	22746415	22747914	22
cattle-Y	22749557	22751122	25
cattle-Y	22753971	22755444	7
cattle-Y	22757071	22758621	30
cattle-Y	22761462	22762909	9
cattle-Y	22764565	22766189	35
cattle-Y	22769055	22770525	8
cattle-Y	22772839	22774317	11
cattle-Y	22775927	22777613	23
cattle-Y	22780436	22781356	4
cattle-Y	22784327	22785702	11
cattle-Y	22787365	22788884	28
cattle-Y	22790592	22791111	14
cattle-Y	22792425	22792944	15
cattle-Y	22803014	22804654	15
cattle-Y	22810412	22812069	22
cattle-Y	22812928	22814125	20
cattle-Y	22814981	22817254	38
cattle-Y	22822682	22823991	74
cattle-Y	22912371	22913364	13
cattle-Y	22920233	22920684	13
cattle-Y	22921219	22922243	15
cattle-Y	22922583	22923456	11
cattle-Y	22924038	22924902	17
cattle-Y	22949822	22950778	55
cattle-Y	22953399	22954550	123
cattle-Y	22956186	22957339	113
cattle-Y	22957913	22959007	47
cattle-Y	22975235	22976135	23
cattle-Y	22981482	22982420	20
cattle-Y	22985205	22985736	21
cattle-Y	22987298	22988062	28
cattle-Y	22990237	22992831	59
cattle-Y	22993199	22993744	60
cattle-Y	22994434	22995180	31
cattle-Y	22998101	22998642	26
cattle-Y	23000808	23003799	87
cattle-Y	23005278	23006886	78
cattle-Y	23010178	23011310	61
cattle-Y	23012460	23012949	13
cattle-Y	23014330	23016021	87
cattle-Y	23018315	23019447	59
cattle-Y	23021314	23022949	81
cattle-Y	23023999	23025694	89
cattle-Y	23027798	23029069	55
cattle-Y	23030809	23032429	68
cattle-Y	23035765	23036722	33
cattle-Y	23038586	23039096	31
cattle-Y	23191076	23191873	17
cattle-Y	23287275	23287657	34
cattle-Y	24252017	24253016	158
cattle-Y	24462826	24463399	16
cattle-Y	24786903	24787267	16
cattle-Y	24914476	24915475	166
cattle-Y	25859569	25860186	36
cattle-Y	25940455	25941436	76
cattle-Y	26111501	26112065	31
cattle-Y	26334682	26335679	59
cattle-Y	26371672	26372668	59
cattle-Y	26388649	26388946	14
cattle-Y	26571771	26572222	16
cattle-Y	26908314	26909309	52
cattle-Y	26945326	26946325	53
cattle-Y	26985641	26986179	21
cattle-Y	27131793	27132249	24
cattle-Y	27185208	27186506	170
cattle-Y	27387488	27388052	30
cattle-Y	27567143	27568142	43
cattle-Y	27601915	27602525	50
cattle-Y	27618900	27619654	90
cattle-Y	27646058	27646668	48
cattle-Y	27680457	27681456	41
cattle-Y	27698158	27698965	101
cattle-Y	28186839	28187315	21
cattle-Y	28346521	28346985	30
cattle-Y	28553343	28554334	67
cattle-Y	28622454	28623451	220
cattle-Y	28766476	28766802	11
cattle-Y	28846070	28846519	17
cattle-Y	28904081	28905340	172
cattle-Y	29015666	29016665	173
cattle-Y	29161102	29161493	14
cattle-Y	29333241	29333790	13
cattle-Y	29944509	29945085	14
cattle-Y	30112890	30113869	63
cattle-Y	30312341	30312916	12
cattle-Y	30363026	30364285	173
cattle-Y	30516957	30517418	15
cattle-Y	30681963	30682960	192
cattle-Y	30722238	30722761	13
cattle-Y	31123046	31123466	17
cattle-Y	31321532	31322523	61
cattle-Y	31390670	31391669	228
cattle-Y	31430989	31431568	10
cattle-Y	31502039	31502466	11
cattle-Y	31751262	31752261	181
cattle-Y	31862536	31863569	150
cattle-Y	32138009	32139042	161
cattle-Y	32189474	32189944	27
cattle-Y	32396652	32397631	66
cattle-Y	32465747	32466744	186
cattle-Y	32689920	32690478	23
cattle-Y	32747990	32749455	273
cattle-Y	32860141	32861138	193
cattle-Y	33241255	33241725	23
cattle-Y	33299519	33300531	152
cattle-Y	33410875	33411872	171
cattle-Y	33451324	33451744	12
cattle-Y	33759279	33760276	185
cattle-Y	33871028	33872054	164
cattle-Y	33929842	33930278	16
cattle-Y	34207409	34208406	192
cattle-Y	34318693	34319725	163
cattle-Y	34370183	34370653	19
cattle-Y	34577077	34578052	57
cattle-Y	34646207	34647204	208
cattle-Y	34870295	34870765	13
cattle-Y	35073404	35074403	11
cattle-Y	35415068	35415567	20
cattle-Y	35613748	35614739	68
cattle-Y	35682834	35683831	211
cattle-Y	35906904	35907374	12
cattle-Y	36569139	36570136	178
cattle-Y	36680403	36681662	194
cattle-Y	36955893	36956898	142
cattle-Y	37014616	37015165	20
cattle-Y	37238371	37239368	205
cattle-Y	37307693	37308668	58
cattle-Y	37484759	37485150	13
cattle-Y	37535360	37536615	160
cattle-Y	37646900	37647897	182
cattle-Y	37925131	37925601	16
cattle-Y	37983181	37984436	163
cattle-Y	38094897	38095894	176
cattle-Y	38135402	38135694	14
cattle-Y	38443315	38444314	183
cattle-Y	38554562	38555821	174
cattle-Y	38613238	38613787	27
cattle-Y	38820576	38821134	16
cattle-Y	38878593	38879852	161
cattle-Y	39005690	39006687	207
cattle-Y	39354249	39355246	197
cattle-Y	39465626	39466886	175
cattle-Y	39524294	39524843	22
cattle-Y	39731587	39732057	14
cattle-Y	39789607	39790867	171
cattle-Y	39901216	39902215	165
cattle-Y	40247878	40248877	182
cattle-Y	40317012	40317991	68
cattle-Y	40330722	40331645	69
cattle-Y	40547039	40547524	23
cattle-Y	40597729	40598963	150
cattle-Y	40709231	40710228	191
cattle-Y	40987642	40988112	18
cattle-Y	41045632	41046866	177
cattle-Y	41157245	41158242	203
cattle-Y	41632758	41633228	21
cattle-Y	41908718	41909715	189
cattle-Y	42020003	42021262	187
cattle-Y	42071484	42071969	29
cattle-Y	42278508	42279441	68
cattle-Y	42503506	42503991	23
cattle-Y	42561761	42562755	161
cattle-Y	43047631	43048195	24
cattle-Y	43117155	43117562	35
cattle-Y	43197596	43198594	63
cattle-Y	43266734	43267731	158
cattle-Y	43490842	43491391	10
cattle-Y	43762867	43763425	12
cattle-Y	44022604	44023162	24
cattle-Y	44080822	44081841	152
cattle-Y	44520303	44520836	29
cattle-Y	44599090	44599481	12
cattle-Y	44718999	44719990	83
cattle-Y	44980674	44981135	10
cattle-Y	45145637	45146634	175
cattle-Y	45451378	45452373	30
cattle-Y	45581125	45581689	22
cattle-Y	45779730	45780721	52
cattle-Y	45848798	45849795	146
cattle-Y	46072830	46073300	17
cattle-Y	46569524	46570550	166
cattle-Y	46621032	46621502	33
cattle-Y	46828212	46829211	59
cattle-Y	46897335	46898333	176
cattle-Y	47121495	47121965	24
cattle-Y	47179484	47180744	192
cattle-Y	47291108	47292105	175
cattle-Y	47645431	47645980	25
cattle-Y	47703413	47704673	185
cattle-Y	48122428	48123427	216
cattle-Y	48233825	48235085	178
cattle-Y	48292553	48293077	14
cattle-Y	48499869	48500339	19
cattle-Y	48557804	48559054	164
cattle-Y	48669334	48670331	204
cattle-Y	49120693	49121692	212
cattle-Y	49232105	49233137	203
cattle-Y	49290654	49291227	21
cattle-Y	49515647	49516587	155
cattle-Y	49584767	49585742	66
cattle-Y	49792402	49792977	21
cattle-Y	49843328	49844277	112
cattle-Y	50340506	50341055	16
cattle-Y	50564003	50565000	202
cattle-Y	50633090	50634081	71
cattle-Y	50832265	50832681	15
cattle-Y	51271377	51272397	135
cattle-Y	51330122	51330592	24
cattle-Y	51553831	51554828	203
cattle-Y	51622957	51623933	65
cattle-Y	51830353	51830823	21
cattle-Y	51881275	51882291	156
cattle-Y	51992586	51993583	217
cattle-Y	52033088	52033469	16
cattle-Y	52270657	52271127	21
cattle-Y	52328872	52329840	142
cattle-Y	52440273	52441270	176
cattle-Y	52480773	52481154	15
cattle-Y	52791843	52792840	184
cattle-Y	52903164	52904197	138
cattle-Y	52961940	52962410	19
cattle-Y	53169243	53169713	17
cattle-Y	53227240	53228499	156
cattle-Y	53338932	53339931	125
cattle-Y	53379248	53379786	11
cattle-Y	53794352	53795349	156
cattle-Y	53905665	53906924	140
cattle-Y	53964314	53964887	36
cattle-Y	54188038	54189037	171
cattle-Y	54257181	54258166	72
cattle-Y	54464546	54465112	15
cattle-Y	54515477	54516489	171
cattle-Y	54790679	54791938	165
cattle-Y	54902198	54903195	157
cattle-Y	55151248	55151688	24
cattle-Y	55297880	55298356	10
cattle-Y	55868003	55868473	22
cattle-Y	56144419	56145418	134
cattle-Y	56309927	56310397	30
cattle-Y	56586402	56587401	124
cattle-Y	56748594	56749182	25
cattle-Y	56930004	56930725	118
cattle-Y	56947423	56948422	193
cattle-Y	57320383	57320867	22
cattle-Y	57484375	57484994	74
cattle-Y	57544820	57545819	186
cattle-Y	57658075	57659333	243
cattle-Y	57709457	57710023	37
cattle-Y	57908472	57909463	106
cattle-Y	58082247	58082832	106
cattle-Y	58217043	58218199	5
cattle-Y	59145503	59146064	12
cattle-Y	59169440	59170001	15
cattle-Y	59193378	59193939	12
cattle-Y	59217316	59217877	14
cattle-Y	59241257	59241819	12
cattle-Y	59265191	59265753	15
cattle-Y	59289133	59289695	12
cattle-Y	59313075	59313637	15
cattle-Y	59337018	59337577	10
cattle-Y	59360953	59361512	12
cattle-Y	59384885	59385449	12
cattle-Y	59411053	59412608	4
cattle-Y	59462196	59467382	140
cattle-Y	59467747	59468881	18

## Sheet: Suppl_Fig_9_ONT
Supplementary Figure 9: The sheep Y-chromosome centromere: ONT % CpG methylation
COLUMN	DESCRIPTION
pos	genomic position on the cattle Y chromosome
value	averaged percentage methylation at the position
pos	value
1	0
5001	0
10001	0
15001	45.2009
20001	45.2382
25001	41.0793
30001	11.6835
35001	35.0242
40001	55.7587
45001	68.5808
50001	79.1144
55001	54.7539
60001	40.0804
65001	75.0627
70001	79.7268
75001	53.093
80001	75.5851
85001	83.8529
90001	79.4206
95001	56.8379
100001	22.759
105001	77.7231
110001	27.515
115001	64.2416
120001	63.0836
125001	53.5925
130001	64.1355
135001	67.3679
140001	62.1737
145001	71.1948
150001	71.8362
155001	56.0746
160001	69.427
165001	68.3287
170001	67.6816
175001	56.8276
180001	68.2693
185001	67.6528
190001	71.18
195001	61.5016
200001	66.8817
205001	70.8006
210001	71.1088
215001	26.127
220001	69.2867
225001	43.1194
230001	57.5101
235001	55.3572
240001	66.0595
245001	71.6869
250001	68.034
255001	76.5549
260001	70.7445
265001	67.2914
270001	67.2567
275001	69.418
280001	63.8316
285001	74.1609
290001	18.181
295001	2.58829
300001	3.40857
305001	2.505
310001	7.54129
315001	54.8688
320001	73.1937
325001	54.3552
330001	72.9844
335001	68.2337
340001	72.5612
345001	64.9703
350001	71.7477
355001	61.6359
360001	74.5598
365001	73.4131
370001	50.3673
375001	31.6266
380001	73.1888
385001	72.7259
390001	63.8788
395001	66.3154
400001	58.808
405001	71.2389
410001	67.897
415001	72.5796
420001	70.1197
425001	66.507
430001	40.9242
435001	62.7981
440001	66.5869
445001	56.7373
450001	74.5424
455001	68.8997
460001	70.2898
465001	73.477
470001	75.0493
475001	65.7584
480001	64.3198
485001	62.3954
490001	71.2072
495001	73.0506
500001	61.2093
505001	67.8113
510001	68.0119
515001	63.8783
520001	53.2088
525001	56.6919
530001	67.8724
535001	66.7053
540001	73.3707
545001	55.2127
550001	70.3746
555001	71.9414
560001	70.374
565001	64.372
570001	62.3668
575001	69.9987
580001	63.3844
585001	69.9085
590001	63.7897
595001	69.8928
600001	65.484
605001	68.4686
610001	51.7576
615001	40.2206
620001	56.7749
625001	47.3168
630001	64.5916
635001	61.3459
640001	65.0232
645001	56.7249
650001	60.8329
655001	8.15811
660001	66.8152
665001	78.6141
670001	74.7754
675001	78.5613
680001	80.4386
685001	78.0236
690001	79.1665
695001	61.1892
700001	67.1884
705001	72.8311
710001	74.9582
715001	76.1609
720001	24.0195
725001	69.639
730001	63.1064
735001	67.073
740001	73.3504
745001	55.5302
750001	32.6881
755001	72.9773
760001	10.5723
765001	73.7652
770001	78.7266
775001	76.9187
780001	81.6624
785001	13.6861
790001	78.1978
795001	35.5467
800001	56.129
805001	69.3972
810001	73.7935
815001	64.6521
820001	62.9504
825001	59.0269
830001	68.5713
835001	58.5136
840001	42.4533
845001	25.3053
850001	63.6335
855001	61.976
860001	56.4836
865001	24.785
870001	78.8288
875001	86.103
880001	77.4389
885001	71.577
890001	72.1874
895001	73.8772
900001	54.6386
905001	55.727
910001	74.7203
915001	74.8542
920001	72.3887
925001	72.3172
930001	76.4929
935001	68.7336
940001	72.8611
945001	60.6425
950001	70.6304
955001	72.4351
960001	67.8468
965001	72.3665
970001	73.2316
975001	73.8579
980001	69.4918
985001	63.3804
990001	69.8103
995001	65.6981
1000001	67.8723
1005001	70.3775
1010001	71.5626
1015001	65.835
1020001	70.4297
1025001	70.3876
1030001	76.609
1035001	72.7155
1040001	74.8716
1045001	79.571
1050001	74.9365
1055001	77.5237
1060001	69.6528
1065001	74.2632
1070001	70.0917
1075001	71.4886
1080001	78.9502
1085001	78.1967
1090001	72.4272
1095001	66.8648
1100001	69.2176
1105001	75.3901
1110001	72.8247
1115001	76.8353
1120001	78.7458
1125001	75.3477
1130001	76.1395
1135001	77.5439
1140001	78.9911
1145001	78.6513
1150001	80.2799
1155001	77.4457
1160001	81.0734
1165001	81.1108
1170001	70.8808
1175001	66.6296
1180001	79.5925
1185001	68.2807
1190001	79.0846
1195001	71.475
1200001	69.5448
1205001	72.3146
1210001	79.1297
1215001	76.2001
1220001	80.4889
1225001	76.2182
1230001	68.4287
1235001	66.9606
1240001	74.0762
1245001	83.5448
1250001	84.6579
1255001	76.7983
1260001	16.4305
1265001	50.3556
1270001	70.546
1275001	64.3712
1280001	66.9571
1285001	60.2242
1290001	75.0823
1295001	65.0351
1300001	66.6258
1305001	11.394
1310001	48.6664
1315001	59.3132
1320001	65.3503
1325001	57.2262
1330001	57.982
1335001	16.454
1340001	67.5989
1345001	74.7461
1350001	78.2655
1355001	78.5319
1360001	79.9901
1365001	74.5658
1370001	40.7359
1375001	64.2286
1380001	79.3115
1385001	78.1616
1390001	64.5447
1395001	72.1286
1400001	25.0382
1405001	46.5923
1410001	79.1073
1415001	64.8207
1420001	71.0487
1425001	73.6273
1430001	56.2645
1435001	78.1453
1440001	83.5387
1445001	20.4675
1450001	64.4383
1455001	80.5013
1460001	67.5363
1465001	75.7585
1470001	45.4927
1475001	69.2645
1480001	71.3694
1485001	81.2329
1490001	81.0865
1495001	78.1342
1500001	70.9004
1505001	69.4053
1510001	52.724
1515001	69.5947
1520001	56.0091
1525001	66.1312
1530001	46.3282
1535001	71.1953
1540001	65.4461
1545001	66.6991
1550001	65.3347
1555001	65.7029
1560001	71.9821
1565001	57.5982
1570001	67.848
1575001	67.5547
1580001	81.1289
1585001	66.1549
1590001	69.7986
1595001	80.3153
1600001	66.2902
1605001	14.4135
1610001	71.8539
1615001	70.5362
1620001	50.9076
1625001	67.555
1630001	76.3581
1635001	54.0896
1640001	73.1683
1645001	72.9576
1650001	78.4764
1655001	79.0478
1660001	81.5819
1665001	80.4851
1670001	77.8703
1675001	77.7441
1680001	75.1609
1685001	71.5845
1690001	73.7382
1695001	75.8467
1700001	61.7955
1705001	59.1277
1710001	77.5061
1715001	80.3996
1720001	61.5308
1725001	76.1201
1730001	79.432
1735001	78.6958
1740001	83.335
1745001	65.1189
1750001	76.8502
1755001	82.063
1760001	75.206
1765001	81.7177
1770001	54.2951
1775001	72.2115
1780001	80.0312
1785001	67.6159
1790001	7.68006
1795001	40.0248
1800001	69.5418
1805001	56.0298
1810001	66.8285
1815001	70.7733
1820001	64.1035
1825001	47.9934
1830001	59.5406
1835001	59.8754
1840001	46.9512
1845001	73.0424
1850001	67.0509
1855001	69.4122
1860001	58.9184
1865001	57.7955
1870001	70.7171
1875001	57.9071
1880001	63.1861
1885001	64.3092
1890001	67.5224
1895001	72.0618
1900001	67.5557
1905001	55.221
1910001	71.7102
1915001	65.812
1920001	69.3186
1925001	62.5415
1930001	67.4388
1935001	67.6719
1940001	64.8799
1945001	68.5387
1950001	68.8014
1955001	63.5372
1960001	74.2312
1965001	67.2627
1970001	68.6708
1975001	68.1086
1980001	61.6445
1985001	69.1929
1990001	71.0932
1995001	68.9546
2000001	68.8574
2005001	68.7601
2010001	64.3843
2015001	68.9768
2020001	52.627
2025001	73.2114
2030001	71.9846
2035001	65.2229
2040001	63.4431
2045001	71.4371
2050001	68.6802
2055001	68.6369
2060001	78.0218
2065001	75.2247
2070001	70.4919
2075001	77.5267
2080001	64.3078
2085001	66.7558
2090001	68.7612
2095001	71.3152
2100001	79.0648
2105001	76.3225
2110001	81.5309
2115001	73.965
2120001	72.6224
2125001	73.8052
2130001	75.6064
2135001	74.7647
2140001	76.18
2145001	75.4818
2150001	66.4824
2155001	75.6962
2160001	76.7766
2165001	79.4048
2170001	71.7977
2175001	73.2925
2180001	76.4334
2185001	79.0421
2190001	81.3051
2195001	82.4729
2200001	78.9818
2205001	76.0433
2210001	75.061
2215001	66.9266
2220001	60.7998
2225001	25.298
2230001	72.6871
2235001	68.491
2240001	66.7789
2245001	70.5944
2250001	72.9415
2255001	66.951
2260001	67.8905
2265001	65.2234
2270001	70.6539
2275001	66.3954
2280001	68.4462
2285001	44.6323
2290001	62.9964
2295001	67.9356
2300001	70.8438
2305001	68.4752
2310001	68.3355
2315001	46.2001
2320001	65.8252
2325001	66.9488
2330001	64.6756
2335001	74.7811
2340001	68.5335
2345001	71.3673
2350001	71.2289
2355001	70.6424
2360001	65.8817
2365001	64.1133
2370001	69.9992
2375001	67.633
2380001	69.7562
2385001	67.9282
2390001	66.1932
2395001	57.2935
2400001	65.9637
2405001	66.5182
2410001	60.4395
2415001	64.9974
2420001	70.7321
2425001	39.4858
2430001	65.5761
2435001	67.5471
2440001	68.6085
2445001	63.7461
2450001	70.4824
2455001	67.4215
2460001	68.7357
2465001	73.9429
2470001	60.6581
2475001	69.8756
2480001	72.8001
2485001	64.4907
2490001	65.6332
2495001	71.6107
2500001	69.9282
2505001	66.7339
2510001	68.0881
2515001	60.2784
2520001	63.6173
2525001	62.4979
2530001	58.689
2535001	54.9957
2540001	57.8534
2545001	59.0778
2550001	61.5278
2555001	61.4459
2560001	59.0786
2565001	62.8815
2570001	59.2446
2575001	64.3923
2580001	62.536
2585001	63.888
2590001	67.9577
2595001	64.962
2600001	63.4584
2605001	57.7335
2610001	63.4188
2615001	60.2629
2620001	65.1553
2625001	66.3655
2630001	64.5474
2635001	62.7992
2640001	57.7737
2645001	62.846
2650001	65.7168
2655001	62.6094
2660001	57.5981
2665001	63.5624
2670001	67.5016
2675001	59.278
2680001	59.3107
2685001	65.0984
2690001	67.1921
2695001	66.4977
2700001	56.4421
2705001	58.7041
2710001	63.3388
2715001	60.7026
2720001	67.5632
2725001	65.66
2730001	59.2217
2735001	57.7992
2740001	66.0517
2745001	62.6857
2750001	66.6277
2755001	63.7812
2760001	62.7292
2765001	61.9458
2770001	57.5789
2775001	67.897
2780001	64.1103
2785001	63.8329
2790001	62.4914
2795001	66.5984
2800001	67.7034
2805001	53.952
2810001	56.5857
2815001	57.9864
2820001	54.5373
2825001	53.1269
2830001	58.6327
2835001	49.0842
2840001	61.0655
2845001	57.2609
2850001	60.9375
2855001	60.7042
2860001	58.5901
2865001	58.1847
2870001	64.7982
2875001	58.3298
2880001	51.8207
2885001	61.2786
2890001	59.8448
2895001	52.9453
2900001	58.5099
2905001	50.4668
2910001	50.0889
2915001	52.3135
2920001	63.7544
2925001	55.0855
2930001	57.9533
2935001	59.5271
2940001	58.6427
2945001	59.0905
2950001	59.5538
2955001	67.2162
2960001	57.7157
2965001	58.1726
2970001	63.9091
2975001	64.2597
2980001	62.0612
2985001	65.901
2990001	63.1119
2995001	66.7381
3000001	65.7194
3005001	62.9759
3010001	59.2878
3015001	55.9537
3020001	59.7821
3025001	67.8235
3030001	63.5455
3035001	64.8029
3040001	63.1324
3045001	59.5959
3050001	63.3148
3055001	65.3484
3060001	61.1535
3065001	61.8878
3070001	60.4307
3075001	64.2806
3080001	64.0374
3085001	68.6252
3090001	64.6248
3095001	62.0986
3100001	61.5769
3105001	65.5432
3110001	65.8716
3115001	48.2877
3120001	59.5329
3125001	64.6863
3130001	73.4391
3135001	73.5935
3140001	71.3649
3145001	70.506
3150001	65.0438
3155001	62.9524
3160001	68.4152
3165001	66.3139
3170001	68.3014
3175001	58.4401
3180001	61.1319
3185001	71.6768
3190001	75.4136
3195001	67.5021
3200001	67.2297
3205001	71.399
3210001	56.0875
3215001	61.2215
3220001	72.7204
3225001	59.4622
3230001	64.7747
3235001	68.4784
3240001	69.436
3245001	67.9022
3250001	66.8916
3255001	61.6869
3260001	68.5927
3265001	61.9176
3270001	62.4474
3275001	65.8524
3280001	68.5242
3285001	68.8077
3290001	66.8155
3295001	58.3023
3300001	65.0271
3305001	67.3303
3310001	51.8546
3315001	59.4532
3320001	66.7687
3325001	61.2279
3330001	67.0064
3335001	56.3623
3340001	69.4379
3345001	69.0497
3350001	63.6839
3355001	64.9864
3360001	59.1091
3365001	71.6546
3370001	62.9593
3375001	61.7784
3380001	56.1659
3385001	51.8727
3390001	68.3377
3395001	69.4423
3400001	46.9615
3405001	58.1868
3410001	58.2177
3415001	64.9463
3420001	60.8872
3425001	54.9958
3430001	69.0075
3435001	59.9526
3440001	56.039
3445001	56.5838
3450001	61.1378
3455001	64.5644
3460001	63.1267
3465001	69.4774
3470001	63.5718
3475001	60.7075
3480001	62.0236
3485001	56.1261
3490001	58.2487
3495001	63.3742
3500001	66.131
3505001	64.6344
3510001	58.5493
3515001	54.9727
3520001	59.9329
3525001	52.8118
3530001	55.5607
3535001	68.7513
3540001	57.7026
3545001	61.9553
3550001	55.905
3555001	58.3585
3560001	66.8154
3565001	61.2994
3570001	67.7282
3575001	61.7799
3580001	75.2833
3585001	70.892
3590001	74.1021
3595001	67.2031
3600001	67.2839
3605001	63.5366
3610001	70.5998
3615001	60.2544
3620001	63.3924
3625001	60.9433
3630001	55.5966
3635001	62.3722
3640001	58.1361
3645001	59.7006
3650001	64.8699
3655001	66.6653
3660001	67.3275
3665001	61.3246
3670001	63.6397
3675001	61.0734
3680001	63.2785
3685001	65.1976
3690001	70.2237
3695001	67.7861
3700001	68.2679
3705001	62.9073
3710001	68.1418
3715001	71.1521
3720001	67.3144
3725001	65.3653
3730001	70.4152
3735001	65.3736
3740001	65.9155
3745001	64.203
3750001	69.2601
3755001	66.5132
3760001	67.3958
3765001	62.919
3770001	60.7955
3775001	66.0691
3780001	68.0289
3785001	64.1701
3790001	62.9028
3795001	66.7558
3800001	67.461
3805001	67.2128
3810001	67.8204
3815001	64.0303
3820001	67.2252
3825001	68.0281
3830001	69.317
3835001	64.9696
3840001	68.6075
3845001	65.5382
3850001	64.7023
3855001	65.7675
3860001	70.5398
3865001	63.6299
3870001	70.069
3875001	72.5631
3880001	67.9188
3885001	78.8297
3890001	73.8559
3895001	63.6375
3900001	62.134
3905001	67.8941
3910001	56.9102
3915001	59.7167
3920001	66.8666
3925001	68.6999
3930001	69.1456
3935001	68.3388
3940001	73.9049
3945001	63.8328
3950001	59.797
3955001	62.6184
3960001	68.1238
3965001	66.0103
3970001	16.8679
3975001	5.3305
3980001	64.8935
3985001	68.2119
3990001	71.1647
3995001	65.0884
4000001	61.6458
4005001	63.7471
4010001	64.5682
4015001	69.3337
4020001	60.0571
4025001	61.8871
4030001	57.8316
4035001	64.0763
4040001	57.9277
4045001	59.6771
4050001	66.1515
4055001	62.5433
4060001	66.0993
4065001	62.5862
4070001	67.7833
4075001	70.921
4080001	65.0064
4085001	58.2137
4090001	56.1499
4095001	61.418
4100001	69.8715
4105001	60.9857
4110001	67.6384
4115001	60.4998
4120001	63.6686
4125001	64.265
4130001	68.8537
4135001	62.8333
4140001	61.525
4145001	65.8956
4150001	61.4118
4155001	63.0362
4160001	62.8744
4165001	65.8348
4170001	70.4097
4175001	65.6581
4180001	63.0632
4185001	62.3129
4190001	66.2032
4195001	66.349
4200001	63.6874
4205001	64.352
4210001	68.006
4215001	65.8761
4220001	61.5979
4225001	63.0592
4230001	60.3659
4235001	60.7781
4240001	61.8972
4245001	66.4536
4250001	62.5936
4255001	62.9937
4260001	65.051
4265001	62.1145
4270001	62.9994
4275001	62.1677
4280001	71.2629
4285001	61.43
4290001	66.4301
4295001	62.5084
4300001	66.9662
4305001	72.8902
4310001	70.442
4315001	69.0172
4320001	57.9454
4325001	69.2233
4330001	63.9358
4335001	70.4084
4340001	55.9166
4345001	67.5047
4350001	62.6924
4355001	63.7955
4360001	67.1184
4365001	65.2081
4370001	67.3773
4375001	58.0383
4380001	65.4238
4385001	66.0934
4390001	63.7787
4395001	59.2496
4400001	64.6708
4405001	69.3063
4410001	64.4276
4415001	57.0928
4420001	64.9976
4425001	69.3219
4430001	74.5771
4435001	66.3039
4440001	68.6968
4445001	57.1261
4450001	71.3156
4455001	67.5317
4460001	66.9359
4465001	66.802
4470001	72.1477
4475001	65.9891
4480001	69.907
4485001	70.8391
4490001	69.5122
4495001	64.026
4500001	56.5414
4505001	62.7892
4510001	67.7816
4515001	58.9677
4520001	67.0576
4525001	64.062
4530001	60.9835
4535001	69.9069
4540001	74.1021
4545001	66.2025
4550001	72.9213
4555001	69.1718
4560001	58.9186
4565001	53.5669
4570001	62.644
4575001	62.4336
4580001	70.3236
4585001	71.0856
4590001	61.8811
4595001	63.4967
4600001	73.127
4605001	78.8421
4610001	81.7596
4615001	84.0352
4620001	79.245
4625001	78.3139
4630001	64.8604
4635001	65.2865
4640001	67.6726
4645001	73.7492
4650001	64.7934
4655001	68.4194
4660001	13.8705
4665001	64.1259
4670001	62.6638
4675001	69.5961
4680001	71.5279
4685001	66.2827
4690001	69.3604
4695001	76.4277
4700001	73.4403
4705001	70.8781
4710001	71.7814
4715001	70.3566
4720001	69.8743
4725001	74.9958
4730001	74.8893
4735001	76.9795
4740001	71.9663
4745001	70.7018
4750001	72.8489
4755001	74.7277
4760001	77.6139
4765001	59.1847
4770001	70.8357
4775001	73.612
4780001	71.4723
4785001	72.5558
4790001	72.104
4795001	72.906
4800001	77.5414
4805001	67.3315
4810001	70.7478
4815001	72.0254
4820001	68.2404
4825001	50.4778
4830001	67.0791
4835001	65.2092
4840001	67.9826
4845001	68.9806
4850001	67.3401
4855001	68.0931
4860001	62.5077
4865001	70.5049
4870001	70.3047
4875001	72.1784
4880001	75.6991
4885001	70.0615
4890001	74.459
4895001	69.6272
4900001	64.9817
4905001	70.6408
4910001	67.0942
4915001	66.6718
4920001	65.1313
4925001	73.9452
4930001	72.2477
4935001	68.3938
4940001	67.0276
4945001	54.7072
4950001	68.7195
4955001	63.102
4960001	69.5692
4965001	60.0234
4970001	64.1709
4975001	71.665
4980001	66.3901
4985001	68.4499
4990001	63.6372
4995001	67.6231
5000001	54.8869
5005001	64.0658
5010001	71.7486
5015001	68.0579
5020001	68.3694
5025001	72.08
5030001	67.9868
5035001	63.4828
5040001	59.3365
5045001	65.2726
5050001	66.5167
5055001	64.9579
5060001	65.8628
5065001	67.2632
5070001	58.8472
5075001	63.2816
5080001	65.9173
5085001	66.3485
5090001	66.6068
5095001	68.9844
5100001	67.8391
5105001	69.5373
5110001	66.7765
5115001	56.5522
5120001	62.3796
5125001	70.0616
5130001	69.8895
5135001	62.0443
5140001	68.502
5145001	65.412
5150001	65.9291
5155001	65.5403
5160001	61.1776
5165001	63.3526
5170001	64.0545
5175001	60.1635
5180001	68.089
5185001	61.4268
5190001	63.7501
5195001	60.8904
5200001	67.0559
5205001	58.6109
5210001	68.3557
5215001	66.5493
5220001	64.0837
5225001	67.9981
5230001	63.0068
5235001	69.369
5240001	66.4433
5245001	69.0307
5250001	64.7318
5255001	63.6845
5260001	60.9658
5265001	68.5779
5270001	67.4746
5275001	64.8056
5280001	67.193
5285001	64.8663
5290001	72.1794
5295001	69.8131
5300001	68.5375
5305001	72.2357
5310001	78.7394
5315001	69.5366
5320001	75.1293
5325001	71.5673
5330001	73.9378
5335001	77.7095
5340001	70.5926
5345001	78.8675
5350001	72.1274
5355001	73.1086
5360001	75.8401
5365001	74.1176
5370001	77.2461
5375001	21.4154
5380001	68.3594
5385001	70.6725
5390001	78.7134
5395001	74.1004
5400001	79.8379
5405001	78.4403
5410001	73.4428
5415001	70.8924
5420001	71.0952
5425001	62.521
5430001	73.874
5435001	64.0029
5440001	73.1879
5445001	72.5422
5450001	70.0654
5455001	67.3385
5460001	76.6324
5465001	70.0015
5470001	72.3741
5475001	77.8771
5480001	72.0437
5485001	70.187
5490001	75.6278
5495001	74.5251
5500001	74.1388
5505001	77.4195
5510001	77.3049
5515001	80.0577
5520001	77.7465
5525001	62.3246
5530001	83.3694
5535001	84.3595
5540001	73.8383
5545001	79.1925
5550001	79.3945
5555001	74.5855
5560001	74.9541
5565001	72.2767
5570001	72.2785
5575001	69.4949
5580001	77.9901
5585001	78.3759
5590001	75.9421
5595001	75.1715
5600001	77.9096
5605001	76.694
5610001	76.927
5615001	68.6414
5620001	70.2082
5625001	67.1628
5630001	68.0296
5635001	72.9169
5640001	70.9477
5645001	68.4945
5650001	62.3606
5655001	72.0733
5660001	69.7476
5665001	79.3316
5670001	75.3134
5675001	65.3939
5680001	76.9616
5685001	69.1481
5690001	74.0002
5695001	67.1811
5700001	73.1761
5705001	73.9621
5710001	67.75
5715001	73.1975
5720001	76.5895
5725001	70.5109
5730001	74.7241
5735001	73.199
5740001	63.3329
5745001	79.415
5750001	71.2709
5755001	73.4361
5760001	70.6934
5765001	72.1085
5770001	62.9056
5775001	67.1963
5780001	70.7034
5785001	76.8428
5790001	65.2478
5795001	69.8778
5800001	67.0501
5805001	66.8161
5810001	73.1776
5815001	66.3937
5820001	68.3604
5825001	58.069
5830001	67.6178
5835001	71.0355
5840001	72.8429
5845001	74.3545
5850001	73.6016
5855001	74.6013
5860001	77.3269
5865001	78.6848
5870001	76.6722
5875001	75.1072
5880001	76.3414
5885001	75.8303
5890001	75.4146
5895001	73.4969
5900001	73.8319
5905001	74.3997
5910001	74.2303
5915001	74.7723
5920001	70.818
5925001	75.8658
5930001	69.898
5935001	69.6841
5940001	70.3907
5945001	62.6539
5950001	71.6751
5955001	72.6588
5960001	71.7567
5965001	53.1842
5970001	75.0694
5975001	72.4561
5980001	71.6068
5985001	68.0895
5990001	62.1262
5995001	54.5023
6000001	53.9626
6005001	75.1487
6010001	70.5019
6015001	67.2613
6020001	72.7041
6025001	69.2489
6030001	62.7795
6035001	62.6917
6040001	71.6229
6045001	67.093
6050001	73.3505
6055001	64.5828
6060001	68.4651
6065001	44.7237
6070001	20.5356
6075001	55.6418
6080001	44.8182
6085001	62.2234
6090001	72.2277
6095001	73.6021
6100001	54.0546
6105001	64.4568
6110001	74.6274
6115001	66.5458
6120001	61.0491
6125001	75.1388
6130001	55.9943
6135001	58.1765
6140001	63.4846
6145001	66.8709
6150001	63.9993
6155001	58.1856
6160001	61.875
6165001	73.7956
6170001	64.3921
6175001	61.0859
6180001	73.9544
6185001	62.4322
6190001	73.8296
6195001	60.71
6200001	67.4241
6205001	66.5666
6210001	74.376
6215001	68.1867
6220001	66.212
6225001	67.4917
6230001	69.7166
6235001	66.2244
6240001	69.8337
6245001	69.1831
6250001	73.0148
6255001	66.3708
6260001	67.9009
6265001	63.0228
6270001	62.026
6275001	65.9651
6280001	72.204
6285001	73.9576
6290001	56.5065
6295001	72.9068
6300001	74.2191
6305001	69.6762
6310001	56.7115
6315001	71.9337
6320001	65.8194
6325001	65.9784
6330001	68.9139
6335001	69.7414
6340001	71.4394
6345001	65.4529
6350001	62.0709
6355001	65.5963
6360001	71.3023
6365001	65.6265
6370001	69.2003
6375001	58.8329
6380001	66.208
6385001	75.3884
6390001	68.9657
6395001	71.4993
6400001	75.3645
6405001	67.7738
6410001	63.9922
6415001	57.4809
6420001	60.9382
6425001	64.6904
6430001	68.7777
6435001	73.0649
6440001	51.6769
6445001	70.4169
6450001	67.3969
6455001	73.4803
6460001	65.7777
6465001	76.3531
6470001	65.1673
6475001	72.4364
6480001	65.4364
6485001	62.2832
6490001	70.29
6495001	66.7807
6500001	77.8563
6505001	75.436
6510001	73.2622
6515001	67.9398
6520001	65.9093
6525001	73.7828
6530001	72.62
6535001	73.0011
6540001	62.8916
6545001	72.3801
6550001	71.9359
6555001	62.2162
6560001	53.1592
6565001	68.9786
6570001	61.9168
6575001	57.1949
6580001	70.6534
6585001	64.6081
6590001	52.2131
6595001	67.4423
6600001	57.9972
6605001	57.6403
6610001	66.6702
6615001	65.0495
6620001	54.0952
6625001	40.1344
6630001	72.1103
6635001	57.6874
6640001	66.9863
6645001	66.9564
6650001	72.0178
6655001	66.9989
6660001	73.9381
6665001	75.625
6670001	67.1069
6675001	67.7188
6680001	52.8953
6685001	74.0782
6690001	81.9721
6695001	76.0653
6700001	60.3283
6705001	55.6333
6710001	67.9686
6715001	52.1774
6720001	73.0692
6725001	45.1346
6730001	3.77781
6735001	59.1945
6740001	50.4468
6745001	54.6261
6750001	68.211
6755001	60.7771
6760001	58.8079
6765001	56.2616
6770001	67.4785
6775001	70.5302
6780001	65.8807
6785001	57.915
6790001	67.0625
6795001	66.0663
6800001	71.1588
6805001	66.4537
6810001	73.7266
6815001	52.0251
6820001	63.8318
6825001	75.7512
6830001	69.4585
6835001	46.9075
6840001	53.5266
6845001	76.9585
6850001	78.377
6855001	74.2412
6860001	64.9596
6865001	74.9509
6870001	77.3305
6875001	80.2751
6880001	74.6236
6885001	71.3917
6890001	76.3011
6895001	72.2639
6900001	76.369
6905001	72.78
6910001	74.4269
6915001	77.4585
6920001	65.6344
6925001	75.7105
6930001	53.7564
6935001	78.7898
6940001	68.6369
6945001	74.561
6950001	80.0149
6955001	72.4568
6960001	76.0433
6965001	66.8368
6970001	76.9367
6975001	69.582
6980001	65.1691
6985001	67.8386
6990001	63.9782
6995001	67.5899
7000001	74.7018
7005001	78.1564
7010001	52.5175
7015001	40.3001
7020001	6.53824
7025001	8.82136
7030001	23.7093
7035001	74.2541
7040001	66.8626
7045001	68.6918
7050001	71.6241
7055001	68.464
7060001	41.0509
7065001	56.769
7070001	56.8148
7075001	61.1871
7080001	65.2977
7085001	63.7833
7090001	58.1722
7095001	53.69
7100001	64.6874
7105001	57.0819
7110001	55.6519
7115001	67.742
7120001	62.0891
7125001	67.0514
7130001	58.498
7135001	61.412
7140001	60.9805
7145001	60.3908
7150001	60.8787
7155001	64.1834
7160001	64.019
7165001	49.0335
7170001	68.6293
7175001	62.974
7180001	68.2967
7185001	70.8972
7190001	70.9057
7195001	75.224
7200001	72.4898
7205001	80.3124
7210001	49.2076
7215001	58.4058
7220001	57.9822
7225001	67.8081
7230001	66.9563
7235001	67.7994
7240001	55.9113
7245001	50
7250001	72.6583
7255001	67.6631
7260001	68.9615
7265001	60.9775
7270001	64.4152
7275001	64.7769
7280001	61.833
7285001	68.6627
7290001	62.6611
7295001	58.8238
7300001	61.0841
7305001	63.2709
7310001	56.1117
7315001	44.3462
7320001	53.8224
7325001	65.8795
7330001	54.8665
7335001	52.5781
7340001	47.4502
7345001	48.5454
7350001	64.9647
7355001	74.8819
7360001	61.1702
7365001	80.0979
7370001	82.1699
7375001	77.8724
7380001	83.381
7385001	81.9555
7390001	85.8393
7395001	81.4579
7400001	80.7881
7405001	72.0361
7410001	78.6894
7415001	77.7389
7420001	79.9487
7425001	77.6086
7430001	80.8785
7435001	74.9118
7440001	77.0709
7445001	77.295
7450001	81.3347
7455001	78.5093
7460001	80.9503
7465001	82.4491
7470001	80.9222
7475001	79.0257
7480001	82.05
7485001	76.8866
7490001	72.8278
7495001	78.7903
7500001	70.596
7505001	72.6663
7510001	74.051
7515001	70.1216
7520001	68.8474
7525001	21.7047
7530001	76.1578
7535001	80.5411
7540001	73.3158
7545001	73.576
7550001	76.033
7555001	80.545
7560001	81.1613
7565001	76.1447
7570001	75.1894
7575001	77.8995
7580001	80.7545
7585001	79.8197
7590001	80.5977
7595001	69.2799
7600001	78.6594
7605001	82.4387
7610001	84.1281
7615001	6.52642
7620001	59.6714
7625001	62.64
7630001	67.8036
7635001	53.3067
7640001	67.4124
7645001	62.9031
7650001	61.9467
7655001	72.3682
7660001	75.3883
7665001	82.421
7670001	77.5456
7675001	76.384
7680001	84.5592
7685001	81.2924
7690001	81.026
7695001	84.0577
7700001	80.6263
7705001	72.9356
7710001	83.8507
7715001	85.3261
7720001	78.7739
7725001	67.0397
7730001	76.1992
7735001	83.7867
7740001	81.8202
7745001	76.5987
7750001	72.3566
7755001	74.16
7760001	71.56
7765001	79.4062
7770001	78.4631
7775001	81.4875
7780001	69.3125
7785001	80.7844
7790001	74.8859
7795001	60.6036
7800001	75.7543
7805001	73.9573
7810001	76.3843
7815001	75.011
7820001	74.7426
7825001	80.2832
7830001	66.4118
7835001	80.0707
7840001	69.6621
7845001	69.658
7850001	78.0926
7855001	8.09717
7860001	76.9186
7865001	62.0538
7870001	69.1452
7875001	81.5178
7880001	84.6471
7885001	71.1624
7890001	81.0619
7895001	15.5425
7900001	53.6969
7905001	72.1128
7910001	50.685
7915001	55.9592
7920001	62.0827
7925001	50.8293
7930001	54.899
7935001	61.3298
7940001	53.6869
7945001	58.1332
7950001	56.999
7955001	7.83347
7960001	51.7115
7965001	57.6457
7970001	45.8292
7975001	43.975
7980001	50.0413
7985001	48.1092
7990001	55.5086
7995001	49.7127
8000001	61.9128
8005001	48.7954
8010001	52.1724
8015001	62.1289
8020001	56.09
8025001	49.5534
8030001	51.0048
8035001	53.0928
8040001	56.1331
8045001	58.4585
8050001	60.2988
8055001	64.7058
8060001	66.4531
8065001	66.5228
8070001	68.0518
8075001	67.7633
8080001	68.8264
8085001	68.8647
8090001	68.869
8095001	69.0722
8100001	70.9223
8105001	70.3864
8110001	69.8372
8115001	67.7826
8120001	67.7238
8125001	67.7489
8130001	68.0538
8135001	65.7514
8140001	66.3734
8145001	63.5277
8150001	59.8257
8155001	56.5192
8160001	40.3665
8165001	53.5693
8170001	49.5195
8175001	40.4841
8180001	56.4292
8185001	55.7563
8190001	47.2837
8195001	40.6721
8200001	51.3587
8205001	54.3275
8210001	45.8345
8215001	55.329
8220001	49.2126
8225001	56.7806
8230001	45.2093
8235001	46.9419
8240001	56.4187
8245001	37.6949
8250001	44.035
8255001	42.5474
8260001	41.9887
8265001	51.815
8270001	43.2018
8275001	42.1045
8280001	49.3286
8285001	48.3425
8290001	65.8013
8295001	49.3292
8300001	55.7742
8305001	56.7077
8310001	61.2423
8315001	50.5402
8320001	57.9031
8325001	73.6136
8330001	72.3771
8335001	58.273
8340001	56.149
8345001	65.7283
8350001	73.0789
8355001	68.0339
8360001	68.0047
8365001	70.7023
8370001	60.0511
8375001	78.0812
8380001	80.728
8385001	81.8313
8390001	82.8807
8395001	80.7526
8400001	76.3138
8405001	82.7235
8410001	75.968
8415001	78.1524
8420001	78.6248
8425001	79.0962
8430001	76.5182
8435001	72.5152
8440001	80.5245
8445001	82.0481
8450001	77.3836
8455001	75.0762
8460001	74.0995
8465001	78.8482
8470001	79.5228
8475001	73.3549
8480001	57.7555
8485001	11.9823
8490001	14.196
8495001	83.1749
8500001	77.21
8505001	79.057
8510001	81.4106
8515001	79.4283
8520001	76.3618
8525001	74.0435
8530001	83.4242
8535001	81.7568
8540001	77.2564
8545001	78.5564
8550001	11.5124
8555001	73.2346
8560001	70.2588
8565001	68.8732
8570001	69.7223
8575001	73.1529
8580001	64.9105
8585001	72.5315
8590001	73.5638
8595001	75.4948
8600001	73.9752
8605001	72.46
8610001	73.3679
8615001	71.1717
8620001	76.4829
8625001	76.1753
8630001	57.6352
8635001	47.2606
8640001	68.838
8645001	71.424
8650001	48.8583
8655001	68.6568
8660001	59.8801
8665001	71.5217
8670001	67.5563
8675001	63.4082
8680001	61.9105
8685001	67.6838
8690001	62.5942
8695001	66.8811
8700001	60.2711
8705001	54.3667
8710001	35.6458
8715001	10.9868
8720001	47.6783
8725001	66.5807
8730001	12.4364
8735001	7.17929
8740001	48.2769
8745001	71.3449
8750001	63.6232
8755001	63.3107
8760001	12.7884
8765001	21.2847
8770001	52.5801
8775001	22.6054
8780001	34.6657
8785001	60.525
8790001	51.0484
8795001	39.8627
8800001	45.4457
8805001	62.4401
8810001	71.6947
8815001	44.7968
8820001	38.8129
8825001	50.0089
8830001	52.8575
8835001	58.4718
8840001	47.2653
8845001	40.2534
8850001	48.3604
8855001	40.6509
8860001	41.736
8865001	34.6176
8870001	36.6808
8875001	53.5542
8880001	38.9898
8885001	47.2114
8890001	41.8021
8895001	47.7469
8900001	36.2562
8905001	40.4219
8910001	46.1627
8915001	51.5836
8920001	41.4456
8925001	51.1197
8930001	48.465
8935001	54.5215
8940001	51.4672
8945001	53.4085
8950001	45.2315
8955001	48.0985
8960001	48.2488
8965001	56.378
8970001	57.7972
8975001	54.9568
8980001	44.9338
8985001	46.8466
8990001	45.5313
8995001	29.5563
9000001	51.445
9005001	41.1812
9010001	43.1111
9015001	44.0552
9020001	43.1626
9025001	39.056
9030001	51.3979
9035001	42.9454
9040001	61.1654
9045001	45.8118
9050001	43.202
9055001	47.4702
9060001	47.1624
9065001	53.3049
9070001	50.7368
9075001	40.9135
9080001	57.5942
9085001	57.7992
9090001	50.9828
9095001	45.0455
9100001	41.1203
9105001	46.8412
9110001	43.3827
9115001	41.9029
9120001	51.5941
9125001	52.4306
9130001	36.6927
9135001	43.8758
9140001	50.9887
9145001	49.1317
9150001	41.3258
9155001	41.6505
9160001	61.2544
9165001	46.5379
9170001	43.9664
9175001	46.4337
9180001	41.0314
9185001	50.5012
9190001	42.5299
9195001	39.6182
9200001	46.807
9205001	53.0142
9210001	46.3806
9215001	30.6803
9220001	31.538
9225001	39.9946
9230001	24.0036
9235001	52.5993
9240001	53.5851
9245001	51.7837
9250001	43.9413
9255001	42.4195
9260001	41.834
9265001	46.281
9270001	46.0009
9275001	43.9032
9280001	43.1613
9285001	34.8492
9290001	50.4675
9295001	40.7875
9300001	46.8346
9305001	57.0984
9310001	55.8651
9315001	57.3194
9320001	48.9708
9325001	51.3806
9330001	45.9074
9335001	53.5181
9340001	43.7733
9345001	49.9433
9350001	46.3549
9355001	55.6834
9360001	47.3591
9365001	47.4471
9370001	33.6392
9375001	48.3389
9380001	39.9446
9385001	40.6974
9390001	40.8097
9395001	49.5422
9400001	43.0846
9405001	36.2466
9410001	32.744
9415001	49.3715
9420001	32.6317
9425001	43.3173
9430001	47.4862
9435001	38.3433
9440001	35.0247
9445001	44.1525
9450001	45.1235
9455001	41.1245
9460001	42.8613
9465001	42.7753
9470001	49.6188
9475001	38.5168
9480001	45.8292
9485001	47.0084
9490001	47.6348
9495001	35.7605
9500001	50.3256
9505001	40.8854
9510001	56.3312
9515001	37.7789
9520001	53.8519
9525001	40.1507
9530001	41.1564
9535001	49.3197
9540001	53.69
9545001	49.1491
9550001	44.3842
9555001	40.4909
9560001	44.4404
9565001	47.8537
9570001	40.4866
9575001	32.8484
9580001	37.4624
9585001	42.6563
9590001	50.3759
9595001	52.9504
9600001	45.7428
9605001	42.6244
9610001	36.8861
9615001	48.0502
9620001	31.6787
9625001	31.9245
9630001	44.178
9635001	57.4977
9640001	42.3197
9645001	65.9304
9650001	76.2059
9655001	54.9578
9660001	35.419
9665001	34.3756
9670001	40.0244
9675001	36.3198
9680001	31.9261
9685001	36.8657
9690001	20.6149
9695001	15.9867
9700001	28.8716
9705001	61.6047
9710001	43.5605
9715001	56.0054
9720001	29.7875
9725001	21.3206
9730001	40.7115
9735001	46.4663
9740001	16.6985
9745001	17.0086
9750001	15.4938
9755001	16.1333
9760001	38.2021
9765001	22.5778
9770001	27.7808
9775001	34.2319
9780001	20.2784
9785001	28.8961
9790001	31.1754
9795001	51.2981
9800001	23.322
9805001	27.0066
9810001	30.7473
9815001	18.5073
9820001	18.5418
9825001	19.9421
9830001	23.5951
9835001	22.2586
9840001	52.5667
9845001	46.9284
9850001	39.9691
9855001	50.8868
9860001	54.3821
9865001	49.6197
9870001	39.0342
9875001	33.6177
9880001	34.3078
9885001	47.5362
9890001	39.8132
9895001	45.7411
9900001	51.7499
9905001	48.4229
9910001	43.3432
9915001	54.6134
9920001	37.2877
9925001	40.0641
9930001	32.7196
9935001	34.6724
9940001	42.2594
9945001	42.6016
9950001	39.9292
9955001	44.3661
9960001	33.3649
9965001	37.6641
9970001	46.5451
[truncated: 3,185 more rows]

## Sheet: Suppl_Fig_9_PacBio
Supplementary Figure 9: The sheep Y-chromosome centromere: PacBio % CpG methylation
COLUMN	DESCRIPTION
pos	genomic position on the cattle Y chromosome
value	averaged percentage methylation at the position
pos	value
1	0
5001	0
10001	0
15001	63.7235
20001	60.834
25001	48.7128
30001	14.8609
35001	36.0304
40001	63.0774
45001	81.0848
50001	87.0205
55001	65.027
60001	44.711
65001	87.4875
70001	89.8925
75001	61.9023
80001	78.7375
85001	90.325
90001	88.9768
95001	65.6161
100001	28.3158
105001	89.0343
110001	32.5847
115001	76.5119
120001	76.6212
125001	60.5
130001	75.2881
135001	78.382
140001	71.127
145001	79.3356
150001	80.1642
155001	63.9218
160001	76.5721
165001	74.2703
170001	72.7172
175001	66.6748
180001	76.18
185001	76.1
190001	80.2859
195001	68.0477
200001	76.4069
205001	81.2655
210001	79.114
215001	26.6726
220001	80.9514
225001	50.2029
230001	65.7333
235001	63.8069
240001	72.1026
245001	79.5868
250001	75.4224
255001	85.8495
260001	78.6055
265001	77.1891
270001	80.2356
275001	78.4012
280001	74.1382
285001	87.2194
290001	22.8245
295001	3.5443
300001	4.88568
305001	4.48111
310001	12.8633
315001	64.4864
320001	86.7521
325001	65.7277
330001	84.0902
335001	79.1807
340001	85.447
345001	75.1506
350001	80.5329
355001	70.4243
360001	82.497
365001	82.9259
370001	51.8055
375001	36.3041
380001	84.0038
385001	85.9558
390001	77.4449
395001	83.4171
400001	71.6801
405001	82.5833
410001	80.9772
415001	85.4646
420001	83.7884
425001	76.8379
430001	50.397
435001	80.396
440001	77.7104
445001	72.8615
450001	85.0302
455001	78.0949
460001	77.4552
465001	80.4169
470001	84.4284
475001	76.5913
480001	78.8966
485001	75.3684
490001	77.4624
495001	84
500001	66.2868
505001	78.0189
510001	78.2907
515001	76.2931
520001	62.4223
525001	61.7255
530001	75.6983
535001	74.7388
540001	85
545001	58.6909
550001	78.6503
555001	79.964
560001	79.7078
565001	76.0865
570001	71.7077
575001	78.7169
580001	73.3674
585001	78.1291
590001	73.48
595001	80.1892
600001	77.0698
605001	78.5577
610001	59.7694
615001	46.8254
620001	64.6384
625001	53.6709
630001	75.555
635001	69.982
640001	75.3667
645001	68.3975
650001	70.0393
655001	10.6644
660001	72.1306
665001	84.6699
670001	83.0379
675001	88.3181
680001	89.2996
685001	88.0982
690001	89.3337
695001	73.2916
700001	74.1071
705001	82.1504
710001	85.0856
715001	85.1462
720001	30.6146
725001	82.1539
730001	76.0758
735001	77.9718
740001	83.6587
745001	61.104
750001	35.1107
755001	83.3036
760001	12.3067
765001	78.7724
770001	84.0563
775001	85.8609
780001	86.0377
785001	15.5642
790001	82.2276
795001	36.1136
800001	67.45
805001	80.4347
810001	84.1243
815001	77.7883
820001	73.3259
825001	67.7528
830001	82.5401
835001	69.825
840001	55.5836
845001	31.7321
850001	79.5932
855001	75.4337
860001	66.5678
865001	31.2692
870001	88.0442
875001	93.6122
880001	87.4715
885001	83.0939
890001	83.9641
895001	83.05
900001	63.5102
905001	64.3544
910001	85.1623
915001	85.2368
920001	81.1317
925001	83.5889
930001	84.4124
935001	79.1534
940001	83.976
945001	73.2165
950001	81.0255
955001	83.1839
960001	75.5048
965001	78.7778
970001	83.3021
975001	81.8426
980001	79.4731
985001	74.4414
990001	81.6188
995001	76.8017
1000001	77.8807
1005001	78.3179
1010001	78.8324
1015001	74.1709
1020001	78.9755
1025001	80.5912
1030001	86.2562
1035001	82.0708
1040001	81.2536
1045001	88.5148
1050001	85.6385
1055001	85.9041
1060001	75.1107
1065001	85.8114
1070001	83.6937
1075001	82.8484
1080001	89.0219
1085001	87.3381
1090001	81.3787
1095001	80.4041
1100001	80.5043
1105001	87.6491
1110001	81.838
1115001	90.9806
1120001	88.2602
1125001	84.7973
1130001	86.2222
1135001	85.827
1140001	86.2302
1145001	85.2733
1150001	87.442
1155001	85.6789
1160001	92.1569
1165001	90.6883
1170001	80.8451
1175001	76.6813
1180001	90.0522
1185001	76.0167
1190001	89.3327
1195001	86.167
1200001	79.1462
1205001	84.321
1210001	91.144
1215001	89.4405
1220001	92.1065
1225001	89.4085
1230001	81.8935
1235001	83.7243
1240001	84.5388
1245001	92.939
1250001	93.3517
1255001	85.6026
1260001	19.172
1265001	65.2889
1270001	79.6568
1275001	74.8071
1280001	79.504
1285001	70.3722
1290001	86.9686
1295001	77.9423
1300001	72.8667
1305001	13.4873
1310001	54.5358
1315001	71.4041
1320001	79.1413
1325001	69.3234
1330001	65.9849
1335001	20.2008
1340001	76.7903
1345001	85.1676
1350001	90.0119
1355001	87.4413
1360001	91.2824
1365001	86.3583
1370001	48.8557
1375001	73.3124
1380001	88.6925
1385001	83.2707
1390001	74.6867
1395001	77.4448
1400001	29.3481
1405001	55.5477
1410001	87.4628
1415001	76.8016
1420001	83.6315
1425001	86.3317
1430001	66.5047
1435001	93.8868
1440001	93.1856
1445001	23.7754
1450001	73.6939
1455001	88.4852
1460001	76.2094
1465001	85.817
1470001	58.302
1475001	77.694
1480001	85.2892
1485001	91.5163
1490001	92.5086
1495001	88.9226
1500001	80.1059
1505001	82.5102
1510001	62.4436
1515001	79.9115
1520001	66.727
1525001	78.207
1530001	56.7643
1535001	84.2765
1540001	78.9712
1545001	78.595
1550001	74.125
1555001	78.8171
1560001	84.3544
1565001	70.4527
1570001	80.0033
1575001	76.5177
1580001	89.6148
1585001	78.2355
1590001	77.1931
1595001	89.7605
1600001	75.7908
1605001	16.3745
1610001	79.9466
1615001	77.9876
1620001	62.7234
1625001	79.3831
1630001	86.7386
1635001	62.7899
1640001	83.3478
1645001	80.6979
1650001	88.5194
1655001	91.171
1660001	88.3961
1665001	89.569
1670001	90.8674
1675001	88.1518
1680001	84.8216
1685001	82.3601
1690001	84.7356
1695001	86.4028
1700001	76.1457
1705001	68.8675
1710001	86.0622
1715001	89.2436
1720001	71.3051
1725001	85.2429
1730001	90.6148
1735001	88.711
1740001	90.6443
1745001	71.1104
1750001	85.5387
1755001	90.715
1760001	85.8588
1765001	93.0431
1770001	69.7898
1775001	86.9981
1780001	89.6374
1785001	82.6636
1790001	11.7723
1795001	52.7007
1800001	83.0805
1805001	69.9521
1810001	79.9962
1815001	84.1068
1820001	76.9661
1825001	57.3333
1830001	68.0325
1835001	66.4505
1840001	52.8548
1845001	81.3478
1850001	74.7
1855001	80.0303
1860001	68.8346
1865001	64.445
1870001	82.3494
1875001	67.2933
1880001	72.1021
1885001	74.1489
1890001	73.0588
1895001	82.2
1900001	77.1525
1905001	63.5661
1910001	81.7032
1915001	76.9478
1920001	78.3571
1925001	69.9155
1930001	74.8438
1935001	77.4197
1940001	71.7657
1945001	79.3257
1950001	77.126
1955001	71.7131
1960001	81.8991
1965001	77.4704
1970001	82.0323
1975001	79.5626
1980001	71.0014
1985001	80.475
1990001	84.8663
1995001	78.142
2000001	81.5612
2005001	81.617
2010001	75.7878
2015001	81.7914
2020001	60.4185
2025001	82.2836
2030001	79.8517
2035001	73.3029
2040001	73.3159
2045001	85.5061
2050001	78.9326
2055001	80.7344
2060001	88.6802
2065001	84.3298
2070001	81.2592
2075001	87.3867
2080001	75.6068
2085001	77.5977
2090001	80.8623
2095001	86.1432
2100001	91.2055
2105001	85.3518
2110001	87.563
2115001	77.6641
2120001	75.946
2125001	82.3582
2130001	81.6679
2135001	85.5693
2140001	87.9743
2145001	89.2304
2150001	80.9061
2155001	88.7932
2160001	90.6627
2165001	91.6613
2170001	82.1412
2175001	81.7113
2180001	86.8148
2185001	91.5986
2190001	93.7086
2195001	92.3655
2200001	89.3138
2205001	85.4408
2210001	77.6312
2215001	67.9696
2220001	68.3512
2225001	30.8053
2230001	82.1039
2235001	76.9769
2240001	80.4317
2245001	79.8836
2250001	80.5295
2255001	76.8602
2260001	78.1966
2265001	73.9785
2270001	79.8756
2275001	75.8627
2280001	78.9592
2285001	55.7701
2290001	76.3627
2295001	81.1412
2300001	85.2425
2305001	78.7341
2310001	81.9708
2315001	54.8524
2320001	72.2365
2325001	75.0308
2330001	72.5337
2335001	83.5191
2340001	75.7309
2345001	83.3186
2350001	82.556
2355001	85.2101
2360001	78.7708
2365001	73.5655
2370001	83.3936
2375001	76.4112
2380001	81.1294
2385001	75.9087
2390001	74.0661
2395001	64.4276
2400001	73.6154
2405001	73.9574
2410001	70.3049
2415001	77.4092
2420001	79.1626
2425001	45.1049
2430001	70.861
2435001	81.8014
2440001	77.9213
2445001	73.9702
2450001	81.4804
2455001	77.0416
2460001	80.8457
2465001	86.1682
2470001	69.2253
2475001	79.679
2480001	81.8986
2485001	77.6735
2490001	76.1984
2495001	84.3125
2500001	79.955
2505001	78.5894
2510001	72.9009
2515001	67.9863
2520001	71.8143
2525001	64.7349
2530001	68.993
2535001	62.9718
2540001	62.5483
2545001	68.532
2550001	68.1075
2555001	67.553
2560001	63.4554
2565001	73.7615
2570001	65.5823
2575001	75.1154
2580001	71.0548
2585001	73.2549
2590001	80.9792
2595001	75.9485
2600001	75.5371
2605001	67.1897
2610001	73.9528
2615001	68.341
2620001	76.2458
2625001	73.7388
2630001	74.2033
2635001	64.0979
2640001	60.6818
2645001	68.7078
2650001	75.4267
2655001	69.9039
2660001	66.9213
2665001	77.0667
2670001	78.1953
2675001	74.86
2680001	73.339
2685001	77.9557
2690001	75.35
2695001	73.4531
2700001	68.0714
2705001	68.7692
2710001	72.8786
2715001	72.8308
2720001	79.3
2725001	79.1231
2730001	69.983
2735001	70.4481
2740001	81.0062
2745001	77.6681
2750001	77.6597
2755001	75.7237
2760001	74.866
2765001	72.8717
2770001	67.6
2775001	78.4956
2780001	74.5833
2785001	75.0214
2790001	73.0234
2795001	76.8791
2800001	79.2733
2805001	64.264
2810001	67.0667
2815001	66.9652
2820001	63.6791
2825001	61.7243
2830001	69.7889
2835001	60.065
2840001	69.9233
2845001	67.2609
2850001	73.8039
2855001	72.5032
2860001	71.955
2865001	67.5789
2870001	75.8922
2875001	66.9
2880001	58.0151
2885001	69.1283
2890001	67.1564
2895001	58.4174
2900001	63.2
2905001	53.9286
2910001	52.9381
2915001	58.5881
2920001	71.1154
2925001	69.2375
2930001	67.5296
2935001	66.1683
2940001	69.1292
2945001	67.9016
2950001	71.8592
2955001	75.2418
2960001	66.7735
2965001	66.0746
2970001	73.5655
2975001	73.5948
2980001	73
2985001	78.56
2990001	76.7238
2995001	78.1119
3000001	77.9842
3005001	74.4
3010001	67.9686
3015001	63.9343
3020001	71.6245
3025001	78.7769
3030001	71.2485
3035001	76.0794
3040001	71.6933
3045001	68.4488
3050001	72.1459
3055001	75.4444
3060001	72.1276
3065001	71.9183
3070001	68.5265
3075001	73.3595
3080001	74.9472
3085001	78.8923
3090001	73.8052
3095001	68.7989
3100001	73.8683
3105001	75.3243
3110001	77.9471
3115001	56.9012
3120001	67.238
3125001	76.9276
3130001	84.6804
3135001	82.6442
3140001	79.8857
3145001	77.4244
3150001	72.6486
3155001	70.76
3160001	80.5438
3165001	82.4368
3170001	81.763
3175001	71.2031
3180001	75.5969
3185001	82.4622
3190001	86.6168
3195001	75.583
3200001	75.6396
3205001	77.222
3210001	63.5101
3215001	69.8926
3220001	82.3615
3225001	68.7
3230001	73.4306
3235001	83.5424
3240001	80.3242
3245001	79.6797
3250001	78.0446
3255001	73.7013
3260001	78.2687
3265001	72.6475
3270001	76.0933
3275001	72.758
3280001	79.1831
3285001	79.1753
3290001	77.2056
3295001	65.6078
3300001	74.4804
3305001	75.8041
3310001	63.6583
3315001	68.2159
3320001	75.6392
3325001	66.454
3330001	74.6573
3335001	63.1393
3340001	81.9667
3345001	76.6709
3350001	71.6387
3355001	69.5924
3360001	70.1882
3365001	81.5674
3370001	71.0157
3375001	72.3403
3380001	67.9429
3385001	61.7273
3390001	81.0676
3395001	80.6627
3400001	48.3491
3405001	67.6233
3410001	68.3636
3415001	77.1506
3420001	72.6478
3425001	64.8115
3430001	76.546
3435001	68.8494
3440001	63.7015
3445001	63.4019
3450001	70.0346
3455001	72.2513
3460001	70.0389
3465001	79.5165
3470001	70.0235
3475001	74.9939
3480001	71.5404
3485001	66.6759
3490001	67.6494
3495001	73.686
3500001	78.6656
3505001	73.8161
3510001	69.3845
3515001	66.192
3520001	71.1355
3525001	60.9563
3530001	66.0085
3535001	78.3042
3540001	68.4843
3545001	73.5491
3550001	65.3118
3555001	67.5014
3560001	72.1744
3565001	63.0892
3570001	74.1495
3575001	65.0883
3580001	81.1364
3585001	80.3804
3590001	83.0603
3595001	77.6553
3600001	76.0364
3605001	71.975
3610001	81.8071
3615001	71.2308
3620001	75.3341
3625001	72.2722
3630001	64.7167
3635001	73.7556
3640001	64.3759
3645001	68.9296
3650001	75.4928
3655001	78.7731
3660001	81.8634
3665001	73.6191
3670001	76.0785
3675001	70.8543
3680001	74.2514
3685001	69.5013
3690001	73.5283
3695001	73.6529
3700001	71.9857
3705001	68.6101
3710001	74.9299
3715001	82.6337
3720001	77.7
3725001	77.7354
3730001	79.9294
3735001	71.8185
3740001	75.1934
3745001	70.4407
3750001	80.0099
3755001	75.9237
3760001	73.7891
3765001	70.2663
3770001	68.4622
3775001	75.2631
3780001	77.9271
3785001	75.5671
3790001	75.1831
3795001	75.6989
3800001	78.156
3805001	76.9535
3810001	79.5245
3815001	73.2814
3820001	78.4304
3825001	74.6286
3830001	77.684
3835001	76.1148
3840001	79.9703
3845001	73.3442
3850001	73.3146
3855001	73.9382
3860001	78.9059
3865001	71.1024
3870001	80.9677
3875001	81.5413
3880001	75.0477
3885001	87.3823
3890001	83.1875
3895001	69.7
3900001	72.2561
3905001	75.6387
3910001	65.2894
3915001	69.4347
3920001	76.6495
3925001	79.078
3930001	76.8752
3935001	77.1305
3940001	82.6719
3945001	72.9872
3950001	73.3872
3955001	74.2045
3960001	78.3783
3965001	72.4978
3970001	19.0582
3975001	8.47336
3980001	70.8184
3985001	66.7888
3990001	69.2521
3995001	71.8179
4000001	72.4016
4005001	74.7987
4010001	74.5
4015001	78.9011
4020001	68.7534
4025001	71.4194
4030001	62.7108
4035001	71.1191
4040001	64.1538
4045001	66.5262
4050001	76.4354
4055001	73.158
4060001	73.5676
4065001	65.4694
4070001	73.5528
4075001	76.9255
4080001	72.075
4085001	67.92
4090001	64.6882
4095001	69.3721
4100001	78.1776
4105001	66.9743
4110001	72.2234
4115001	65.1377
4120001	71.9546
4125001	73.2506
4130001	79.388
4135001	75.8376
4140001	70.5761
4145001	78.226
4150001	69.5049
4155001	71.5426
4160001	75.8627
4165001	76.6087
4170001	76.028
4175001	74.7414
4180001	74.7908
4185001	71.2624
4190001	77.4523
4195001	77.6137
4200001	76.5366
4205001	76.2628
4210001	78.3429
4215001	75.6309
4220001	70.4744
4225001	72.4177
4230001	69.2448
4235001	68.5511
4240001	72.7767
4245001	75.056
4250001	74.0457
4255001	75.208
4260001	79.1753
4265001	76.0776
4270001	77.5679
4275001	74.1516
4280001	82.7309
4285001	74.132
4290001	77.4339
4295001	76.3568
4300001	78.3147
4305001	86.0294
4310001	82.838
4315001	79.8778
4320001	66.3243
4325001	76.2612
4330001	72.9288
4335001	82.7
4340001	72.4578
4345001	78.0407
4350001	72.0263
4355001	72.7262
4360001	74.8562
4365001	76.5282
4370001	78.984
4375001	70.0444
4380001	78.0608
4385001	79.6355
4390001	76.05
4395001	69.095
4400001	75.4822
4405001	78.8418
4410001	76.6307
4415001	68.8043
4420001	78.5047
4425001	81.3722
4430001	85.0579
4435001	77.8275
4440001	80.4924
4445001	64.5854
4450001	80.1212
4455001	78.7264
4460001	80.0527
4465001	78.6341
4470001	80.7565
4475001	75.1594
4480001	78.6963
4485001	80.6858
4490001	80.3984
4495001	75.4014
4500001	61.877
4505001	70.0405
4510001	76.6933
4515001	69.5375
4520001	77.1806
4525001	75.2218
4530001	68.4864
4535001	82.1628
4540001	86.759
4545001	76.1636
4550001	80.4301
4555001	79.2989
4560001	73.8111
4565001	63.7982
4570001	75.6984
4575001	74.3849
4580001	80.0114
4585001	82.3831
4590001	74.5354
4595001	71.6074
4600001	85.419
4605001	87.7567
4610001	88.2157
4615001	90.5901
4620001	89.1721
4625001	87.5288
4630001	75.8303
4635001	82.0574
4640001	81.8386
4645001	85.5886
4650001	74.3806
4655001	81.2459
4660001	17.7703
4665001	74.0402
4670001	70.488
4675001	80.0632
4680001	85.0469
4685001	75.9233
4690001	81.3568
4695001	87.2074
4700001	87.2892
4705001	84.3531
4710001	83.4979
4715001	83.4071
4720001	81.7704
4725001	81.057
4730001	90.345
4735001	89.8706
4740001	84.5878
4745001	84.2836
4750001	83.1346
4755001	83.3719
4760001	86.8953
4765001	69.3796
4770001	82.2105
4775001	83.5062
4780001	82.9333
4785001	83.7202
4790001	78.8931
4795001	80.9293
4800001	86.8471
4805001	79.0168
4810001	82.4486
4815001	83.5101
4820001	80.2553
4825001	60.5225
4830001	81.8021
4835001	77.1831
4840001	79.187
4845001	79.0055
4850001	77.9189
4855001	81.3693
4860001	70.0948
4865001	77.2298
4870001	78.6364
4875001	82.6796
4880001	82.6664
4885001	80.9593
4890001	86.3197
4895001	82.1533
4900001	78.7651
4905001	80.8487
4910001	79.2678
4915001	77.4407
4920001	70.7742
4925001	79.66
4930001	80.593
4935001	75.4379
4940001	73.85
4945001	61.0852
4950001	78.1505
4955001	73.4446
4960001	78.699
4965001	72.1639
4970001	74.5456
4975001	81.266
4980001	74.78
4985001	75.7091
4990001	70.6821
4995001	74.5396
5000001	54.4674
5005001	73.2132
5010001	79.4515
5015001	76.6133
5020001	78.5057
5025001	85.3355
5030001	79.741
5035001	73.4756
5040001	67.5851
5045001	71.9978
5050001	73.105
5055001	74.1078
5060001	73.9553
5065001	79.9978
5070001	68.9647
5075001	71.3122
5080001	73.6059
5085001	75.3814
5090001	78.0353
5095001	81.4587
5100001	78.99
5105001	80.0551
5110001	74.691
5115001	61.6115
5120001	71.7484
5125001	78.0344
5130001	75.9025
5135001	70.8304
5140001	80.4642
5145001	76.0553
5150001	77.8782
5155001	74.9563
5160001	71.4316
5165001	71.7459
5170001	75.9095
5175001	69.2273
5180001	76.3529
5185001	70.7392
5190001	73.4612
5195001	69.2405
5200001	73.9422
5205001	66.37
5210001	78.4745
5215001	76.0891
5220001	73.9491
5225001	76.6922
5230001	75.3365
5235001	79.1926
5240001	77.9345
5245001	78.3929
5250001	73.625
5255001	74.2211
5260001	72.4242
5265001	74.6297
5270001	75.3711
5275001	77.9723
5280001	79.3595
5285001	75.7677
5290001	82.6638
5295001	83.3057
5300001	80.0194
5305001	84.5386
5310001	88.7327
5315001	85.6319
5320001	81.4301
5325001	84.9136
5330001	83.7879
5335001	87.928
5340001	81.129
5345001	88.774
5350001	82.4544
5355001	83.1601
5360001	85.6918
5365001	80.6185
5370001	83.6233
5375001	25.1026
5380001	83.176
5385001	81.578
5390001	86.6154
5395001	81.5393
5400001	89.7084
5405001	89.4385
5410001	85.0062
5415001	81.207
5420001	84.7241
5425001	80.1059
5430001	86.1283
5435001	75.3348
5440001	83.2262
5445001	81.951
5450001	82.6568
5455001	80.6067
5460001	88.4471
5465001	79.8321
5470001	84.1327
5475001	84.1682
5480001	78.9857
5485001	77.5798
5490001	83.5523
5495001	82.84
5500001	81.4108
5505001	88.0627
5510001	86.373
5515001	90.7822
5520001	90.8742
5525001	73.5591
5530001	94.3937
5535001	93.4323
5540001	85.8652
5545001	89.2934
5550001	87.859
5555001	83.6352
5560001	86.0626
5565001	84.4336
5570001	82.0441
5575001	76.7397
5580001	86.5989
5585001	89.0184
5590001	87.1143
5595001	86.3818
5600001	84.0025
5605001	87.4713
5610001	84.62
5615001	79.4625
5620001	83.913
5625001	81.1592
5630001	78.7654
5635001	87.8924
5640001	83.4831
5645001	81.939
5650001	70.5496
5655001	84.9744
5660001	83.5858
5665001	91.7016
5670001	87.4709
5675001	79.6573
5680001	89.6954
5685001	80.5838
5690001	83.3642
5695001	78.2537
5700001	84.786
5705001	85.2853
5710001	82.6621
5715001	86.3307
5720001	85.2435
5725001	78.7258
5730001	82.73
5735001	82.8026
5740001	76.5971
5745001	88.2579
5750001	83.661
5755001	83.7417
5760001	84.9257
5765001	85.9449
5770001	76.951
5775001	79.7423
5780001	84.4787
5785001	90.6873
5790001	80.4141
5795001	81.8532
5800001	81.6819
5805001	80.1
5810001	87.139
5815001	79.6053
5820001	78.9614
5825001	68.1222
5830001	78.239
5835001	82.9284
5840001	84.4279
5845001	87.5978
5850001	82.596
5855001	85.9324
5860001	88.2142
5865001	90.0319
5870001	88.8762
5875001	84.0847
5880001	86.5
5885001	84.9435
5890001	88.7025
5895001	88.3653
5900001	83.0679
5905001	80.5868
5910001	84.7439
5915001	84.1758
5920001	77.3338
5925001	87.1745
5930001	81.1716
5935001	78.459
5940001	78.8186
5945001	75.7333
5950001	79.0205
5955001	83.3686
5960001	80.8299
5965001	60.8735
5970001	84.2112
5975001	85.202
5980001	85.8867
5985001	77.5471
5990001	75.6859
5995001	63.8094
6000001	66.7347
6005001	86.3875
6010001	83.6833
6015001	79.684
6020001	82.3132
6025001	83.3119
6030001	76.6976
6035001	79.1095
6040001	85.4628
6045001	77.6181
6050001	87.9054
6055001	77.8809
6060001	80.3377
6065001	56.194
6070001	24.5076
6075001	64.5682
6080001	55.9029
6085001	70.6977
6090001	81.7077
6095001	81.5553
6100001	61.1321
6105001	76.281
6110001	87.1167
6115001	76.6831
6120001	72.3311
6125001	85.8063
6130001	67.21
6135001	67.1027
6140001	72.4686
6145001	73.7644
6150001	75.5828
6155001	68.1517
6160001	74.9747
6165001	84.2589
6170001	75.7478
6175001	70.033
6180001	84.3682
6185001	73.5771
6190001	85.5216
6195001	70.6
6200001	76.795
6205001	75.2757
6210001	83.7791
6215001	78.3574
6220001	81.1329
6225001	78.8243
6230001	83.3
6235001	75.7588
6240001	80.5929
6245001	81.2055
6250001	80.4729
6255001	74.7838
6260001	78.2159
6265001	76.8468
6270001	74.7144
6275001	76.9843
6280001	84.172
6285001	87.1208
6290001	67.0081
6295001	84.445
6300001	85.6467
6305001	77.5049
6310001	64.7897
6315001	78.75
6320001	74.5643
6325001	74.7944
6330001	81.7712
6335001	80.6695
6340001	83.9256
6345001	76.4302
6350001	74.5984
6355001	73.6657
6360001	80.5667
6365001	70.7625
6370001	77.7814
6375001	65.422
6380001	77.7699
6385001	86.0207
6390001	78.2141
6395001	86.2093
6400001	88.4041
6405001	80.7416
6410001	75.1491
6415001	67.8
6420001	67.2586
6425001	77.9052
6430001	79.1356
6435001	85.338
6440001	58.3372
6445001	82.5107
6450001	81.4184
6455001	80.1207
6460001	75.8117
6465001	86.2442
6470001	79.8952
6475001	85.3439
6480001	75.7904
6485001	75.3798
6490001	79.7229
6495001	75.1796
6500001	83.64
6505001	83.3463
6510001	80.333
6515001	77.9051
6520001	74.0439
6525001	84.7398
6530001	85.1353
6535001	83.5571
6540001	74.4076
6545001	86.4
6550001	81.3422
6555001	73.0038
6560001	59.9747
6565001	80.8857
6570001	73.3255
6575001	64.6895
6580001	86.1646
6585001	81.2752
6590001	60.4292
6595001	81.3455
6600001	72.785
6605001	73.4726
6610001	78.699
6615001	78.4141
6620001	69.5107
6625001	53.6125
6630001	88.5738
6635001	74.7128
6640001	83.1086
6645001	80.7264
6650001	86.4558
6655001	83.7629
6660001	89.1444
6665001	89.4652
6670001	78.5957
6675001	76.3573
6680001	60.7972
6685001	84.6836
6690001	90.9159
6695001	84.0022
6700001	63.9146
6705001	63.4672
6710001	83.9643
6715001	66.2326
6720001	83.8305
6725001	56.1158
6730001	7.79702
6735001	77.9026
6740001	66.9769
6745001	72.8411
6750001	83.3304
6755001	76.3431
6760001	76.5492
6765001	72.7096
6770001	84.0354
6775001	83.8272
6780001	83.7342
6785001	74.5431
6790001	84.5566
6795001	80.6631
6800001	84.9779
6805001	78.6962
6810001	87.0872
6815001	65.2105
6820001	80.0177
6825001	88.8452
6830001	84.3318
6835001	63.0113
6840001	59.5959
6845001	90.482
6850001	91.2237
6855001	84.8482
6860001	78.9324
6865001	87.7102
6870001	85.4446
6875001	91.5089
6880001	86.8444
6885001	80.9113
6890001	87.1204
6895001	86.0358
6900001	88.9427
6905001	85.2523
6910001	87.6255
6915001	86.8512
6920001	76.8421
6925001	87.3544
6930001	64.2472
6935001	89.2203
6940001	82.1368
6945001	84.44
6950001	91.2069
6955001	87.9466
6960001	89.5948
6965001	80.7376
6970001	90.1033
6975001	84.2463
6980001	78.2675
6985001	82.2509
6990001	73.6363
6995001	78.9689
7000001	88.5554
7005001	89.3644
7010001	62.3606
7015001	46.2398
7020001	9.60544
7025001	11.8288
7030001	32.1971
7035001	86.5574
7040001	82.276
7045001	70.0228
7050001	83.1312
7055001	86.7069
7060001	51.8815
7065001	67.98
7070001	72.2296
7075001	76.95
7080001	81.3864
7085001	75.4609
7090001	72.77
7095001	66.96
7100001	75.7059
7105001	64.3619
7110001	71.6292
7115001	71.4714
7120001	72.5855
7125001	76.2723
7130001	69.6784
7135001	72.7325
7140001	75.9844
7145001	71.8767
7150001	80.2963
7155001	79.8
7160001	83.308
7165001	51.3491
7170001	79.55
7175001	75.84
7180001	72.7271
7185001	81.0345
7190001	87.3217
7195001	79.3111
7200001	85.4267
7205001	93.0134
7210001	55.3542
7215001	62.508
7220001	57.5609
7225001	75.5853
7230001	70.0231
7235001	75.2824
7240001	61.2316
7245001	62.3167
7250001	82.0873
7255001	64.071
7260001	82.1912
7265001	70.5567
7270001	70.5581
7275001	71.5292
7280001	61.8667
7285001	77.2548
7290001	56.0333
7295001	66.6206
7300001	58.4517
7305001	74.4121
7310001	64.0333
7315001	57.975
7320001	63.0472
7325001	72.9649
7330001	72.0852
7335001	72.4437
7340001	55.1424
7345001	60.875
7350001	76.4609
7355001	86.0833
7360001	73.6816
7365001	91.2323
7370001	88.8944
7375001	89.4561
7380001	93.7667
7385001	92.2844
7390001	89.0952
7395001	93.6833
7400001	95.3931
7405001	84.7111
7410001	94.5778
7415001	86.6167
7420001	92.3067
7425001	85.7833
7430001	89.2375
7435001	88.7179
7440001	93.2643
7445001	88.5706
7450001	84.5333
7455001	92.42
7460001	87.5649
7465001	88.2889
7470001	91.7621
7475001	89.5357
7480001	87.3238
7485001	88.5594
7490001	85.45
7495001	86.1558
7500001	78.496
7505001	91.2684
7510001	94.0625
7515001	83.5578
7520001	85.7788
7525001	28.0641
7530001	86.8049
7535001	91.4607
7540001	88.3
7545001	87.0805
7550001	90.95
7555001	93.7162
7560001	95.2787
7565001	88.9625
7570001	86.3645
7575001	85.6727
7580001	89.3449
7585001	82.2611
7590001	93.07
7595001	82.3923
7600001	92.2077
7605001	94.5217
7610001	89.3078
7615001	7.89469
7620001	70.9053
7625001	72.1067
7630001	76.8111
7635001	67.3667
7640001	67.719
7645001	72.6629
7650001	73.4944
7655001	83.325
7660001	85.325
7665001	91.9233
7670001	90.8944
7675001	86.9286
7680001	91.7258
7685001	95.2185
7690001	94.45
7695001	94.8643
7700001	92.5533
7705001	86.5333
7710001	93.5971
7715001	95.9686
7720001	89.7522
7725001	84.5789
7730001	88.0385
7735001	93.9833
7740001	94.65
7745001	90.64
7750001	82.2531
7755001	84.56
7760001	87.1652
7765001	87.275
7770001	90.075
7775001	93.3364
7780001	84.7562
7785001	94.2033
7790001	90.52
7795001	75.2857
7800001	93.34
7805001	85.5518
7810001	87.52
7815001	87.2333
7820001	90.6
7825001	88.45
7830001	82.0421
7835001	91.1053
7840001	86.5423
7845001	85.6071
7850001	95.5522
7855001	11.2604
7860001	83.0389
7865001	77.7538
7870001	83.0765
7875001	91.3553
7880001	93.941
7885001	81.096
7890001	84.0727
7895001	19.1048
7900001	61.9838
7905001	78.631
7910001	60.1542
7915001	69.5939
7920001	73.8692
7925001	62.1931
7930001	59.3105
7935001	69.8661
7940001	65.0278
7945001	62.3576
7950001	62.9762
7955001	10.9306
7960001	58.4222
7965001	68.3213
7970001	50.1816
7975001	51.7781
7980001	61.75
7985001	57.3658
7990001	64.5466
7995001	55.0133
8000001	74.1834
8005001	60.9641
8010001	63.4629
8015001	73.2394
8020001	64.4457
8025001	59.4977
8030001	57.2367
8035001	58.0325
8040001	63.3149
8045001	64.96
8050001	66.9611
8055001	68.2754
8060001	68.9875
8065001	70.81
8070001	70.0191
8075001	71.0449
8080001	71.7907
8085001	72.9944
8090001	74.0074
8095001	74.7732
8100001	74.3309
8105001	75.9203
8110001	74.7743
8115001	72.4617
8120001	72.6887
8125001	71.845
8130001	71.262
8135001	68.5634
8140001	64.9326
8145001	59.2588
8150001	60.8261
8155001	61.0211
8160001	35.5161
8165001	59.513
8170001	56.7475
8175001	50.0351
8180001	64.1083
8185001	61.6887
8190001	53.4471
8195001	46.6516
8200001	58.7692
8205001	63.0016
8210001	53.1795
8215001	60.0426
8220001	59.2792
8225001	67.8333
8230001	49.2194
8235001	54.5925
8240001	64.414
8245001	47.6735
8250001	50.08
8255001	50.7649
8260001	52.5016
8265001	58.8429
8270001	53.9243
8275001	52.8354
8280001	55.3343
8285001	60.8098
8290001	78.4505
8295001	60.945
8300001	67.9548
8305001	70.5259
8310001	73.4136
8315001	57.5848
8320001	62.2956
8325001	81.8822
8330001	78.887
8335001	64.8868
8340001	59.18
8345001	73.1267
8350001	80.1368
8355001	73.3476
8360001	73.9895
8365001	74.4229
8370001	54.2122
8375001	90.3265
8380001	83.8053
8385001	92.0983
8390001	96.1
8395001	93.9419
8400001	91.3524
8405001	94.7852
8410001	83.94
8415001	88.9516
8420001	94.9115
8425001	90.1846
8430001	90.7455
8435001	84.8271
8440001	90.35
8445001	91.9258
8450001	93.2878
8455001	88.7962
8460001	87.9977
8465001	93.7321
8470001	92.8083
8475001	82.9417
8480001	78.7045
8485001	16.2557
8490001	19.8464
8495001	93.2692
8500001	92.0958
8505001	94.22
8510001	95.0195
8515001	94.6538
8520001	88.9857
8525001	91.1174
8530001	92.6269
8535001	91.4161
8540001	89.724
8545001	88.284
8550001	14.0032
8555001	80.6763
8560001	75.1865
8565001	75.9688
8570001	69.1356
8575001	78.0729
8580001	73.5402
8585001	82.6316
8590001	85.6231
8595001	84.4754
8600001	83.9096
8605001	81.3062
8610001	80.4679
8615001	77.2203
8620001	81.4855
8625001	81.9123
8630001	69.8789
8635001	58.2305
8640001	74.9747
8645001	80.8114
8650001	56.4238
8655001	81.3867
8660001	72.608
8665001	82.8642
8670001	81.5732
8675001	75.287
8680001	74.9884
8685001	78.3884
8690001	72.6463
8695001	74.859
8700001	71.6955
8705001	63.5364
8710001	41.4727
8715001	18.5151
8720001	50.9687
8725001	69.2844
8730001	16.7689
8735001	8.70968
8740001	63.1868
8745001	83.2506
8750001	73.3439
8755001	68.1604
8760001	13.7339
8765001	17.0989
8770001	45.0566
8775001	23.0638
8780001	31.7324
8785001	66.9387
8790001	58.058
8795001	44.7452
8800001	53.4714
8805001	70.7356
8810001	77.9697
8815001	53.36
8820001	44.1158
8825001	59.2149
8830001	60.0629
8835001	66.7
8840001	59.1186
8845001	48.6098
8850001	50.3286
8855001	50.2242
8860001	46.8244
8865001	40.7147
8870001	48.4788
8875001	70.5981
8880001	54.4788
8885001	64.1185
8890001	53.3059
8895001	56.3347
8900001	47.2029
8905001	50.4047
8910001	53.6492
8915001	59.4637
8920001	51.8112
8925001	64.0753
8930001	63.975
8935001	69.4738
8940001	65.099
8945001	66.5713
8950001	61.8727
8955001	58.7984
8960001	52.175
8965001	67.3934
8970001	67.2646
8975001	66.1283
8980001	54.2938
8985001	54.2825
8990001	51.3846
8995001	36.8176
9000001	59.9474
9005001	50.9634
9010001	61.2514
9015001	54.8073
9020001	56.925
9025001	51.3647
9030001	62.4229
9035001	54.1324
9040001	74.356
9045001	60.9543
9050001	53.9756
9055001	56.9685
9060001	59.2125
9065001	62.0386
9070001	62.3108
9075001	44.1756
9080001	69.5806
9085001	64.2378
9090001	57.7298
9095001	54.5929
9100001	46.8818
9105001	57.1023
9110001	51.9433
9115001	56.4604
9120001	65.8195
9125001	62.423
9130001	46.7395
9135001	57.0761
9140001	55.5016
9145001	56.8
9150001	45.3967
9155001	50.5769
9160001	68.8111
9165001	54.6244
9170001	50.0807
9175001	55.6328
9180001	50.95
9185001	56.9673
9190001	50.8286
9195001	44.756
9200001	55.514
9205001	63.6321
9210001	54.8077
9215001	43.2297
9220001	44.668
9225001	50.3556
9230001	35.2576
9235001	63.7433
9240001	63.7679
9245001	58.6759
9250001	53.0605
9255001	50.0171
9260001	46.3367
9265001	51.0102
9270001	54.2659
9275001	49.5419
9280001	54.7156
9285001	42.7222
9290001	58.2983
9295001	52.0763
9300001	61.9408
9305001	68.6582
9310001	66.3345
9315001	64.1
9320001	59.2674
9325001	57.616
9330001	52.2886
9335001	62.8591
9340001	54.4935
9345001	58.4463
9350001	56.3775
9355001	66.3741
9360001	55.0226
9365001	58.1
9370001	49.427
9375001	63.2347
9380001	47.0683
9385001	52.8024
9390001	46.282
9395001	54.9069
9400001	52.2889
9405001	39.5387
9410001	40.5238
9415001	59.8108
9420001	41.71
9425001	52.1949
9430001	57.4395
9435001	47.2031
9440001	43.2091
9445001	51.5712
9450001	56.5
9455001	52.5109
9460001	48.617
9465001	53.0032
9470001	55.538
9475001	51.8833
9480001	60.7526
9485001	50.8951
9490001	53.3531
9495001	46.9333
9500001	63.3963
9505001	50.861
9510001	69.2641
9515001	48.7868
9520001	69.4148
9525001	52.1333
9530001	55.1128
9535001	63.4296
9540001	64.1244
9545001	58.2234
9550001	48.3323
9555001	48.483
9560001	55.1106
9565001	49.2447
9570001	49.6562
9575001	43.0617
9580001	41.6552
9585001	54.9971
9590001	60.3658
9595001	59.7754
9600001	56.4868
9605001	51.2375
9610001	44.3224
9615001	55.1262
9620001	38.8516
9625001	39.6857
9630001	51.8098
9635001	67.5417
9640001	52.8133
9645001	76.4968
9650001	85.0756
9655001	61.1091
9660001	44.2959
9665001	41.9239
9670001	54.8436
9675001	37.063
9680001	42.188
9685001	42.1083
9690001	29.1961
9695001	13.9621
9700001	27.8836
9705001	70.4403
9710001	53.5864
9715001	60.4876
9720001	33.8734
9725001	18.4746
9730001	43.4229
9735001	49.659
9740001	17.065
9745001	18.95
9750001	24.875
9755001	21.4556
9760001	42.4036
9765001	23.8221
9770001	27.5988
9775001	41.634
9780001	21.5729
9785001	25.5719
9790001	28.6
9795001	50.3985
9800001	21.6787
9805001	32.1488
9810001	35.8875
9815001	24.5704
9820001	22.244
9825001	31.2937
9830001	37.4652
9835001	29.8579
9840001	59.5708
9845001	53.826
9850001	46.9379
9855001	50.9298
9860001	61.6904
9865001	61.0137
9870001	52.5189
9875001	35.0419
9880001	45.45
9885001	58.3341
9890001	47.6522
9895001	53.8333
9900001	61.0899
9905001	57.6585
9910001	49.2
9915001	62.8288
9920001	41.0135
9925001	42.0511
9930001	36.5514
9935001	42.3103
9940001	50.898
9945001	47.6975
9950001	44.4684
9955001	55.3121
9960001	36.7187
9965001	45.2706
9970001	52.4139
[truncated: 3,185 more rows]
